# Supplementary material for: Cryo-EM structures of human RNA polymerase I
Source: Nat Struct Mol Biol. 2021 Dec 9;28(12):997–1008. doi: 10.1038/s41594-021-00693-4 (PMC8660638; doi:10.1038/s41594-021-00693-4)
Supplement: Supplementary file 4 — Sequence alignment of proteins homologous to human RPA2 subunit and of proteins homologous to human RPABC2 subunit. 2 FASTA files. [file 41594_2021_693_MOESM4_ESM.zip]

Archive with 2 entries (2 files):
- Supplementary_Data_1_RPA2_sequence_alignment.fasta
- Supplementary_Data_2_RPABC2_sequence_alignment.fasta
