# Supplementary material for: Cryo-EM structures of human RNA polymerase I
Source: Nat Struct Mol Biol. 2021 Dec 9;28(12):997–1008. doi: 10.1038/s41594-021-00693-4 (PMC8660638; doi:10.1038/s41594-021-00693-4)
Supplement: Supplementary file 4 — Sequence alignment of proteins homologous to human RPA2 subunit and of proteins homologous to human RPABC2 subunit. 2 FASTA files. [file 41594_2021_693_MOESM4_ESM.zip › Supplementary_Data_1_RPA2_sequence_alignment.fasta]

>tr|Q8II17|Q8II17_PLAF7 DNA-directed RNA polymerase subunit beta OS=Plasmodium falciparum (isolate 3D7) OX=36329 GN=PF3D7_1134700 PE=3 SV=1
----------------MAEEVNRNIKRTSELINNNKVDKSFLKNINLQITDGEIKLHLKI
IEALY----PNMKLKVDKLINGSYNIFTKFLVQSHIDDFNSFI-----------------
---NVY----IKNIAENIPIMEFSPQQNNYSLLNMN-------KNNSESVKFFVSDIQIK
NPMIKNDKGEY--------------------RADYPYLCKLSARTYEGELLIKIN-RQY-
--------KD----------------EIASTTICAGHIPIMIMSNLCNLSNLNKKELAQK
GEDQSLLGGFFVVSGRLKVIRYVIHPKYNTLLL------------NADNKIHINCLLND-
N-TVVINFLTLTRNNSYVYGFRFQNAVCSLP-------FHLLLMILS---------PIKK
KSYIFNKIK-----------LGVENENAIKYIELFINSIFLK--DTFNEKELFEKYNLSY
LGRIAYLRR---GIFKYNLNCYEK--KAKDILKYCILPHI-------K-NNSEKFETMCF
MFKKLIYSNFKLITPINKDSLENHAVTTCSNLLANLLKDQVMNSLCRLYIRYTRSFFKYF
ETKYNTFKLSVKQIYLRYKMFVLEEMQEDRLNQISLSKSSEDINDSSYQDNNDYKNESKK
KLKSIFINEKEKLFRSVDNYFKELYNDNYMFLENCKSFSN--------TSSAILFFFKTG
NISSEN-LHYQQKSGWVIAADEINNLRLITNFRAIHR--GTFFQDVKVLTPRKLLGESWG
FICPVHTPDGTPCGLLNHLAQYCHIHNLSS--NE-----AHKLNIKLYLKKIGINVN---
-----LDDTSGIHT--IYDDE---N----IPIIVDSIPITYIG-EKDFNRTVYKLKYAKN
N----------NL-FNLKSYFEINAYLNEP-----L-------IMNSIIINTFPGRLIRP
LLNL-----------KTK-----DIEFISPSYQPYIS--------VAIN--NEDVKKNNL
ARKLLKKKEQVVNSMKIDRTPGSIKQKFLYHQNRENLLWKLKKESKDGSYKYEKHKIDRK
LLKILDQKKNNDSDTNTDNYVSSSEYDTDSDYDYGYDSNSDGDSKSNSNFDSKSDNISGS
DNNMSTTTYIDSDENINIDMYEQIPQKFEYMELKETSFLSFLASLTPFSDHNQSPRNIYQ
CQMLKQTMGIQSLNNVYTFTNKIYRMITPQFPLVVTR-DYEFYGVDN-FPSGTNAVVAIL
AYTGYDMEDALIINKASADRGIFRTHIYKTEFIDLQKV--------GESSNFVFGNNIRY
LNN----------NKNNNKN-------------LAYENKGKFLNKDGLPCVQQKITEGSP
LYSYINKGNE-----------LTTYESFRNHGEYFVDFVSIG------------------
----------------------KNN----SN-----------------------------
---------------QVAVVKLRSTRQPQVGDKFASRHGQKGVVSRLFPQEDMPFAE-SG
IVPDIIFNPHGIPSRMTIGMLIESICGKAASLYGK-RIDATPFRKYTQQKSFNNPWIDNC
GIKGFLEKNDTIKSDLDTCQKE----------KDKNKNINNNNNNKIKENKYNNSNDSNA
SIDSDDNTNNCNDKRDEEEKKANITYDEKIDYFAKLLLNKG-YDYYGTELLYSGIYGVPL
QAHIFIGVIYYQRLRHMAYDKAQVRRTGPVCNLTHQPLKGKRKHGGIRVGEMERDGIISH
GCSFVINERFLMSSDGHECFVCPKCGLILS-----PIMQFNTTGKIMKGRSIGG------
------------KSKMAVCKSCD-------------------------------------
-------VSCKIIFIPYVIRYLLNELICLNVTIRLNMKSVENVFDMK-------------
----
>tr|M1UWS4|M1UWS4_CYAM1 DNA-directed RNA polymerase subunit beta OS=Cyanidioschyzon merolae (strain 10D) OX=280699 GN=CYME_CMS114C PE=3 SV=1
----------------------MTHAQQT--------------------------TGTVL
SESET----RHLTE------------TLLQILEPHLQSFNSAI-----------------
---TQG----LQQVLHDIEPLILEGTVQQAAD-----------HVSKERLEVWFEDLRLQ
KPRLPRARALQSTGNLRARGFADELELGLDPSAILPHQCRALQSSYTGSLSVVLC-WRAT
RISHGCYRKDSTLCNTALWTNGSYAEDVYRSERHLGEVPILVGSKLCHLDGLSPNERVAL
HEEEYDYGGYFIVNGVEKLLRMVIMPRANHVMVIARDANVRRGEHFTRFSAMIRCRRAD-
RVRVVTNHLHYLQTGLLRLRFSVKRQEYLLP-------LGLVLKALY---------DLAD
RE-LFLLLTMPSGCCG--TNADENLRYIRERALMTVRELHVLTGGEGTQHAA-----LSY
LGARFRCLF-----PEYLSSDDSDERCGAFILRRYVLIHL-------D-DPLQKLELLAY
MSRKLLHYMTGCLAEDDPDSLANQELLLPGQLWLLFLQEKLQDAL---------------
----------------------------------------------------------FA
-LRDEISRQLTQRANQG-----SLLDPDFVR----KCVSKPR-SGIR-VGERMLHLLSTG
TASLRDGAELLQTSGYSIIADRINFQRFLSHFYSVHR--GQYFLNLRTSESRKLKPETWG
FICPVHTPDGAPCGILNHLTRMCRVVADQQ--QVLQEQKRIEWILETLPLEHPLAHN---
---------DALLM--PPANA--------RPVLVDGRIRGYVH-GDVP--LGKLLRQQKL
E--------------HFPQTEIVDVEIPR--------------LFPSVMVFSTPSRLMRS
VWNM-----------PQA-----GIEWIGTMEQLFMP--------VDLCKSQSMSRAGN-
------------------------------------------------------------
------------------------------------------AA----------------
----------------------------IHRELSATNIFSLLASFIPFSNMNQSPRNIYQ
CQMGKQAMGVPFHDWDRRFDTKSYRLLTPQQPLVQNR-SEAQAGWSKVFGSSFNAVVAVI
SYTGYDMEDGMVINRASLDRGLAHGAIYGCEFVDLDQL----------NVAKDARFS---
----------------------------------------------RLPAVGERMTPGSV
LYSIQ----------------GRRPHLYRNSETSYVDAVLLA------------------
----------------------ENQ-----------------------------------
---------------RRVAIRTRTPRRPVIGDKFASRHGQKGVLSAIWPAEDMPYTS-DG
IVPDILFNPNGFPSRMTIGMIVESIAGKAAAVHGAVPIDASAFER---------------
---------------------ETEDAS-----DRSNEPP---------------------
-----------------------------HDFFGRLLLNTG-YTYHGTETMYNGYTGEPF
VVQIFIGVIAWQRLRHHIADKFQVRTEGIVHQTLRQPLRGRKRGGAIRLGEMERDALLAS
GAAYTLQDRLQSCSDLHTVYVSALDGSLLA-------PIAAPNERLGA------------
------------TSRISVKSRTN-------------------------------------
-----TRSPVVRVHMPYAFKYLVYELAAMNIRVSLPVK----------------------
----
>tr|A8B827|A8B827_GIAIC DNA-directed RNA polymerase subunit beta OS=Giardia intestinalis (strain ATCC 50803 / WB clone C6) OX=184922 GN=GL50803_0029436 PE=3 SV=1
------------MTLCLTDLPTEDIDDLK--------------------------ICNQK
KDHKDNRWRRKLSPRHTGYTSQFNENFNTEAVSAHVNSFNDFID----------------
---------SLNTTIIKHAPAIVIN------------------LSTSKAIKVEIVNLTIK
PPSFT------------------------------PAFARETRANYCGPLHVTLK---V-
--------SD--------------GPMSKTVVINAGDVPVMVGSKLCLLHGKTREERIRL
REDERDAGGYFISNGQDKVVRLYLDCLSNTPLAFTKYRSLSTISEFAPAGVHYKGVRED-
G-HVYSTVIQARKDNFLSVKFTIDGRYIYVP-------LILVLRALV---------STTD
KE-IYSTICT-----ICASAHPKEDGYVSLRVEAMLRDFHKY--RIFSHKAC-----KQL
LGGKFRMIL---SLLDRYDLTDVD--CCDLLFEQYLLINIPK-----E-DTRAKFNMMCL
MARKCLLLFGSFIKPDSPDLLSSQEALTPG----AFFKAEVTSTL---------------
----------------------------------------------------------IK
IMRLVSRNATSTGAIGSYELSNSWISHYIASP---KLWRP--------LSSGLRSLAGPG
VMRAYKGHDYSNMSGLSVLADRINYVRFLAHFRCINR--GNAFATHKITSIRKLYPESYG
FQCAVHTPDGAPCGILTHLCYKATVLSSTPTTDQIA-------NLFILLAQFGLSPS---
---------LSDIY----------S----LCVVLNGTILGYLDTNERAIQLVACIRAAKV
K-------------SIIFPYTEV-VFIE---------KGNKDHLFPGIYMNTSMGRFYRP
VHSL-----------TNN-----SPEYITPLEQIFLQ--------IAIY--GDDVRLGV-
------------------------------------------------------------
------------------------------------------T-----------------
----------------------------THQEITPTSLLSILGLLVPFSDHNQSPRNMYE
CQMLKQTMGIPCRNLAYKYDTKSYLLTTPQKPLVRNAIIHDIGGFDT-HPTGTNLVVAVS
AYTSYDMEDAALINKASLERGLFHGTVYSVHDIDCYDDKLMRYMRTVATAVPYLKRS---
PDY--------------------------IVTHMDENYDTEL-DEDGLPPVGAYLSHGSV
FYQTYDPTK------------QCYSTKLYHHEPGFVEKVIVIHKSAAKGEYWTDNDIATK
KKRDSSFPAGDSNSSNLDNDASDDEISNQPG-SGSESNEDNQTATPRSHASKAERKSSRQ
LQTRARTESSSLHFIQRVRIVIRHDRTPVVGDKVASRHGQKGIMGIRWRQTDMPFTS-SG
IVPDLIINPHAFPSRMTVGMLIESLASKIGVHYAD-FVDSSPFQW---------------
---------------------S----------DE-R-RA---------------------
-----------------------------IDVFGEQLLKTGQFNRYGSEVMYSAITGDPM
PADIFIGVVYYQRLRHMVSDKYQVRAEGPSDKITKQPIKGRKRGGGLRFGEMERDALLAH
GAMASLRGRLCTESDATEHVVCAACGSLLG-------M----------------------
------------QLGGSVCRECK-------------------------------------
-----ATGHGRLIQIPMVLLVLANDLAAMGVRMRFNVSLVE-------------------
----
>tr|Q5CSG7|Q5CSG7_CRYPI DNA-directed RNA polymerase subunit beta OS=Cryptosporidium parvum (strain Iowa II) OX=353152 GN=cgd1_2770 PE=3 SV=1
-------------------------------------------------------MEYQT
RD------------------------RLLSAVWPHIESFNTFL-----------------
---SVG----LKNIVKNLPKIYVDSGFIQDDCELNAA------YSPAEYLRIGVTSAKIG
KPIFGNSESSGT--------------------KLTPQHARNGHISYSAPLWLEFEGYN--
--------SS--------------LDTVSKHSIYAGTIPIMVKSSSCHLFGLGTKELVEK
GEDPNEVGGYFIINGNERVIRYVIQQRCNYPIGLKRPRFATFDSFGSEYAVLMRSLRDD-
G-TSTANYLYGTSDHQCIYRVLLNRQEWLIPFWPLLMAVGSIYDSNVLRSKILQYCNPKD
EN-LFNTINMLTLEWGLDNSVGVDAEF--NSVSFGNKGPGDT--DILENRYLHQIGRLVW
EGVAF-------HLPPG--SLLQE--AGRFLIDNYVLVHL-------E-EWNAKLECLIL
MFIKLIKLQLNEIREESIDSFAYQELLSPGNLYSALFKDAIFSFLQKI------------
----------------------------------------------------------RS
TYLIEIRSKSGEKNKESKNGVNLLRDTAYFK----SVLSK----NISMIPKRLQYFMATG
NVKT-TQLDLQQLSGWTVVADRLNFNRFLSHFRAVHR--GQFFTTMKTTDVRKLTGETWG
FLCPVHTPDGEPCGLLLHLSQDCIPVTQWDSQETLR-------RLRNYLISHGISCDDGL
GSLSSTWGIESSSRDDLYSPDLTKS----IPVMLDGRVLFHIP-REDFMVWENKLRTLKW
Q----------TNPSVLPVHAEI-ACVPP--------DSG---MFSGIYIFTAPGRLVRP
IMHL-----------ETA-----QVDWIGPLGQPWMN--------IGVT--EEETRKST-
------------------------------------------------------------
------------------------------------------KLLEIQKRLIGISDTESE
EQLKNDLKALKKLIKDNDRVLSSVPVNYTHMELHPSTILSVTASLIPYAHHNQSPRNMYQ
CQMLKQTMGTPCLNHPYRTDNKMYRLLTPQEPTIITK-GYSSFGFSE-YPTGTNAIVAVM
SYSGYDMEDAMILNKSSYDRGMFHACVYKTKIISAAP-----PSATKKSDAESYFFHNIG
PDG--------------------------------ELVVKEL-SADGLPNIGQRLTKGSP
ICRVERIGSG-------GGPSNATIQTYHDDEVAFVEKINRI------------------
-------------ASGISIELQQDSLSGGGG-DG--------------------------
-------ASSSSGYGEKVSIKLRIVRNPMVGDKFASRHGQKGILSMLWPQENMPFSE-SG
MVPDILFNPHGFPSRMTIGMLLESMGGKAACIHGARSLDATPFNI---------------
-------------NISDDLSRSEENCEDDKAGEK---TT---------------------
-----------------------------VDYFGKALERAG-FQYYGCEPLYNGMTGVEL
PCHIFMGVIYYQRLRHMVADKAQVRATGPIDALTRQPVKGRKRHGGIRFGEMERDSLISY
GVSSILVDRLLICSDEHRAYVCPKCGLIISSISKRAMAQSMSSSKLSNC-----------
------------IPPIAVCRVCK-------------------------------------
-------SPCRIITLPYIFRYLSNELAAMNIVIRLHLQQEDVPISN--------------
----
>tr|Q4QD43|Q4QD43_LEIMA DNA-directed RNA polymerase subunit beta OS=Leishmania major OX=5664 GN=LMJF_20_0010 PE=3 SV=1
-------------------MVTGAHAMSD--------------------------FGDEY
QRKKL----EMLPALM----------GMRGILNHHIASFDHLI-----------------
---EVE----LQRILLNESNVEIK-------------------STVDPDFVIRYQNIRIC
RPQEIVGKGHIP-------------------KLVTPQECRIRDMTYRGDMIVDVQ-YTS-
--------RD------------RSRAMLVEKDVKIGTIPIMLKSKCCNLYRKTREELVNM
RECPLDPGGYFIIKGVEKV--CLVQEQQSKNRVIIEAD---------EHGNISAHVQSKT
H-YSISKCAVTFKKGSIVLTHRSFTED--IP-------IIVVLKALG---------LEND
QH-ITQCI------------GTLPE--FQKILFPCFEEARLL--NVVTQNDA-----LQY
IGEKRKETVWEAEETQQRQVNRSKADKAAEFLANVLLCHIREAQVQKDWNFRHKAFYVCF
MVRGMIEASFDTSLLDERDFYGNKRFETTGTLMALLFEDLLKQFN---------------
----------------------------------------------------------RV
-VKTAMDQQLSRKDSTR-----PFNVKQLME------------SKMEVIQNGMRMAISSG
RWDLKR-FNMNRQG----ITQVLSRLSYIASLGMMTRLASSFEKTRKVSGPRSLQPSQWG
MVCPCDTPEGESCGLVKNFATLSQVTLDLN--DN---------YVRAAAHALGVEEI---
---------DTVTP--TDFLH---Y----CTVFLNGTLIGI---HRYPNRLCAGIRTLRR
S-------------GRLHPHVSI-STQPRQRTVQIGSDGG---RIVRLLIIVRDGKPAVT
SAHLD----------RLRDRLCTHNDFLAEGLTEYVDVNESNDCLIAVY--PADIGPYT-
------------------------------------------------------------
------------------------------------------------------------
----------------------------THLEVEPLSLLGVVAGIIPYPHHNQSARNTFQ
SAMGKQALGTVALNQYIRADTVLLLGAYPQRPLCRTK-AMSLTHYEK-LGAGINAMVCVM
SYSGYDIEDAQVYNKSSLDRGYGRCVVLRKHEVDLEK-----YAGGEFDVILPPEKN---
---------------------------------SGTGKFKAL-NPDGVAGKGALVQQYDV
LVNKFTPVAG--------GDPRPAPLVYKYPQPAVVDHVIIS------------------
---------------------PPGDYDRSLD-VD--------------------------
---------------QKIKVVTREVRPPEPGDKFSSRHGQKGVVGLIVNGVDMPFNE-RG
MCPDMIMNPHGFPSRMTVGKLLELVCSKAAALRGS-MGDGTAFGG---------------
--------------------------------ES--------------------------
-----------------------------ADSISQQLLSFG-YNYHGKDVFYSGITGELM
QGYVFFGPIYYQRLKHMVTDKMHARSTGPRSMLTRQPTEGRSRSGGLRVGEMERDCMVGY
GASNLLNERLLISSDMFTADICHVCGNLGY------------------------------
------------NNR---CTYCK-------------------------------------
-----TKGTTSKVNMPYAFKLLIQELQGMGVSLRLTMDSPT-------------------
----
>tr|A0A4P9Y8I8|A0A4P9Y8I8_9FUNG DNA-directed RNA polymerase (Fragment) OS=Piptocephalis cylindrospora OX=1907219 GN=BJ684DRAFT_7525 PE=3 SV=1
------------------------------------------------------------
------------------------------------------------------------
------------------------------------------------------------
------------------------------------------------------------
------------------------------------------------------------
------------------------------------------------------------
------------------------------------------------------------
------------------------------------------------------------
------------------------------------------------------------
------------------------------------------------------------
------------------------------------------------------------
------------------------------------------------------------
------------------------------------------------------------
------------------------------------------------------------
------------------------------------------------------------
------------------------------------------------------------
------------------------------------------------------------
------------------------------------------------------------
------------------------------------------------------------
------------------------------------------------------------
------------------------------------------------------------
------------------------------------------------------------
------------------------------------------------------------
------------------------------------------------------------
------------------------------------------------------------
------------------------------------------------------------
------------------------------------------------------------
------------------------------------------------------------
------------------------------------------------------------
---IFMGPTYYQRLKHMVDDKIHSRSRGPLQILTRQPVEGRSRDGGLRFGEMERDCMISH
GAATFLKERLFDASDAYRVHVCELCGLMAI--------AHL-------------------
------------KKAIYECRACR-------------------------------------
-----NKTQIALVRIPYAAKLLFQELMAMNIAPRLMTTA---------------------
----
>tr|Q27493|Q27493_CAEEL DNA-directed RNA polymerase subunit beta OS=Caenorhabditis elegans OX=6239 GN=rpoa-2 PE=1 SV=1
------------------------------------------------------------
--------------------------MDCDIASYHVDSFDFLV-----------------
---SKG----CQFAAQAVPAEKFR-------------------LKNGDAVTMKFTSAQLH
KPTLDTGAKLTS-----------------DTLPLLPAECRQRGLTYAGNLKVGID-VHV-
--------NG--------------S-RLDIIEIILGKVPIMLRSEGCHLRGMSRKELVVA
GEEPIEKGGYFIVNGSEKVIRLLIANRRNFPIAIIRKTFKEKGKLFSEFGVMMRSVKEN-
H-TAVMMTLHYLDTGTMQLALQFRREIFYVP-------LMYIVKALT---------DKND
AV-ISAGFK------R----GRNQDQFYSSCILNMLAQCQEE--EILNQEAA-----IRA
IGSRFRVAVSD-RVAPW--EDDLE--AGRFIIRECVLIHL-------D-SDEEKFHTLAY
MTQKLIALVKGECAPETPDNPQFQEASVSGHILLLILRERMENII---------------
----------------------------------------------------------GM
-VRRKLEYMSSR--KDF-----ILTSAAIL-----KALGN---HTGGEITRGMAYFLATG
NLVTRVGLALQQESGFSVIAERINQLRFVSHFRAIHR--GAFFMEMRTTDVRKLRPEAWG
FICPVHTPDGAPCGLLNHVTASCRIVTDLS--DN-----S---NVPSLLAELGMYTH---
--------KTVALA--PPGEE---L----YPVLMNGRFLGYVP-ITKAASIERYLRCAKV
A----------KD-ARIPYTSEI-ALVRRS-----TDIKNIQTQYPGIYILSDAGRLIRP
VRNL-----------AMD-----AVEHIGTFEQVYLS--------VVLD--PEEAEPGV-
------------------------------------------------------------
------------------------------------------T-----------------
----------------------------MHQELHPSCLFSFAGNLIPFPDHNQSPRNVYQ
CQMGKQTMGTAVHAWHSRADNKMYRLQFPQQPMLKLE-AYEKYEMDE-YPLGTNACVAVI
SYTGYDMEDAMTINKASYQRGFAHGTVIKVERINLVTE----RER-----KTIFYRN---
----------------------------------PREEIKTV-GPDGLPIPGRRYFLDEV
YYVTFNMETG-----------DFRTHKFHYAEPAYCGLVRIV------------------
----------------------EQG----EGDSG--------------------------
-------A-------KHALIQWRIERNPIIGDKFASRHGQKGINSFLWPVESLPFSE-TG
MVPDIIFNPHGFPSRMTIGMMIESMAGKAAATHGE-NYDASPFVF---------------
---------------------N----------ED-N-TA---------------------
-----------------------------INHFGELLTKAG-YNYYGNETFYSGVDGRQM
EMQIFFGIVYYQRLRHMIADKFQVRATGPIDPITHQPVKGRKKGGGIRFGEMERDAIIAH
GTSFVLQDRLLNCSDRDVAYACRRCGSLLS-----VLMSSRAGSHLLKKKRKDDEPLD--
------------YTETQRCRTCD-------------------------------------
-----KDDQVFLLQVPRVFRYLTAELAAMNVKIKLGIEHPSKVTGS--------------
----
>tr|A8XVM2|A8XVM2_CAEBR DNA-directed RNA polymerase subunit beta OS=Caenorhabditis briggsae OX=6238 GN=rpoa-2 PE=3 SV=2
------------------------------------------------------------
--------------------------MDCDIASYHVSSFDFLV-----------------
---TDG----CQLAAQAIPAEKFR-------------------LKNGDNVTMKFTSAQLH
KPTLDSGAKLTS-----------------DTLPLYPAECRQRGMTYAGNLKVNID-VHV-
--------NE--------------T-RLDIIETILGKVPIMLRSEGCHLRGMSRKQLVAA
GEEPIEKGGYFIVNGSEKVIRLLIANRRNFPIAIIRKTFKEKGKLFSEFGVMMRSVKEN-
H-TAVMMTMHYLDTGTMQLALQFRREIFYIP-------MMYIVKALT---------NKND
AV-ISAEFK------K----GRPKDQFFASCILNMLAQCQEE--GILDQESA-----ITA
IGSRFRVAVSD-RVGPW--EKDID--AGRFILKECVLIHL-------E-DDEEKFYTLAY
MAQKLIALVKGECAPETPDNPQFQEASVSGHILLLILRERMENIL---------------
----------------------------------------------------------GM
-VRRKIEFMSAR--QDF-----RLTSAQIL-----KALGN---HNGGEITRGMAYFLATG
NLVTRVGLALQQESGFSVIAERINQLRFVSHFRAIHR--GAFFMEMRTTDVRKLRPEAWG
FICPVHTPDGAPCGLLNHVTASCEIVTHLT--DN-----S---NVTSMLAELGMYTQ---
--------KTVSMA--PSGEE---L----YPVLMDGKFIGYVP-IAKAASIERYLRCAKV
A----------KD-ARIPYTAEI-ALVRRS-----TDIKNIQTQYPGIYILSDPGRLIRP
VRNL-----------ALD-----SVEHIGTFEQVYLS--------VVLD--PEEAEPGV-
------------------------------------------------------------
------------------------------------------T-----------------
----------------------------MHQELHPSCLFSFAGNLIPFPDHNQSPRNVYQ
CQMGKQTMGTAVHAWHTRADNKMYRLQFPQQPMLKLE-AYEKYQMDE-YPLGTNACVAVI
SYTGYDMEDAMTINKASYQRGFAHGTVIKVERIELVTE----REK-----KTIFHKN---
----------------------------------PREEIKTV-GPDGLPIPGRRYFMDEV
YYVTFNMETG-----------DFRTHKFHYAEPAYCGMVRIV------------------
--------------------ENSEA----PG-GG--------------------------
-------A-------QHALIQWRIERNPIIGDKFASRHGQKGINSFLWPTESLPFSE-TG
MVPDIIFNPHGFPSRMTIGMMIESMAGKCAATHGE-NYDASPFVFKLVLLENGDGGEGVK
LDFSQNFSPKIYAGKSPIFFSS----------ED-N-TA---------------------
-----------------------------INHFGELLTKAG-YNYYGNETFYSGVDGRQM
EMQIFFGIVYYQRLRHMIADKFQVRATGPIDPITHQPVKGRKKGGGIRFGEMERDAIIAH
GTSFVLQDRLLNCSDRDVAYACRRCGSLLS-----VLMSNKKQSFANKRRFHEENEDAQL
-----------DYTETQRCRTCD-------------------------------------
-----RDDQVFLLQVPRVFRFLTAELAAMNVKIKLGIEHPAKITGS--------------
----
>tr|A0A2K1KJQ6|A0A2K1KJQ6_PHYPA DNA-directed RNA polymerase subunit beta OS=Physcomitrium patens OX=3218 GN=PHYPA_007684 PE=3 SV=1
-------------MVGRTESSGGSVAIGG---------------------------SAMA
STPKFGSFYGGRKEEELDCS------SLYDLTKPHTESFDYFV-----------------
---ERG----LEEAVRRLQPIELKH------------------PISGTSLRLWVEKPNVS
PPMKDLGSQALD-------------------QRLLPSECRLAGLTYRGIFTADIC-MQW-
--------NN--------------G-VVVRHNISYGKMPVMVKSSVCHLRGLNQKQLVAA
KEEATEMGGYFICNGNERIIRLLIMPKRNYVVGVKRTSYKNRGPSYSDKGVMIRCVRPD-
Q-SAVTMRMYYMNYGSASLGFSVRRQEFLIP-------VGIILKALI---------ESNE
YE-IYEQLMSIQSDSK-AMKGALGSQFVSQRAKIILEEVRQL--SLFTRHDC-----LQF
LGNRFRPVM---GLEDKQQHAAV---VGEQVLNDYILVHL-------D-NPLDKFNLLVF
MLQKLFALVDGMAAPDNADALQNHEILLPGHLLTIVVKDRIQDWL---------------
----------------------------------------------------------LR
-VQGQLLKEMKEKPAEN-----DLQLKHVQ-----KVFEK---VPASDVSKKVEYLLNTG
NLVSQSGLDLNQVGGFTLVAEKLNFLRYLSHFRSVHR--GAFFATLRTTTVRKLLPESWG
FMCPVHTPDGSPCGLLNHLTAACQISSDLDARGNKKDPLAIRKSVTKVMVNLGLVPV---
--------LPKLSN--MAPPE---Y----LTVLLDGCVIGHLA-TGAIPSIIEHLRRLKV
V----------DG-SEVPADMEI-AYIPCT-------SAG---SYPGLYLATTPSRFTRT
VKQM-----------FGDG----SLELIGPLEQAYME--------IKCPGGNEPIGPKP-
------------------------------------------------------------
------------------------------------------------------------
----------------------------THEEINATAFLSVVASLTPWSDHNQSPRNMYQ
CQMGKQTMGFPAQALQCRADNKMYRIQTPQMPIAQTN-AWNKYHMNQ-FPTGTNAIVAVL
AYTGFDMEDAMILNKSSVERGLHYGQVYKSETIDLTE-----LRQRGDGVTNVFARS---
-GA-------------------------MARFKEQADKSANFIDIDGLPYVGQTLTEGDP
YCSVVNKMTG-----------QSKISKLKGSEAAIVDYVAAI------------------
----------------------NTG-------SK--------------------------
-------DPL-----QKVTIRTRHPRYPQIGDKFSSRHGQKGVCSQLWPDVDMPFSAVTG
MRPDIIINPHAFPSRMTIGMLLESMAAKAGALDGK-FMNATPFKK---------------
---------------------SSKEGGDGKDFAKTGGNDGT-------------------
-----------------------------ADLLGQQMNAHG-FNYHGTEVMYSGVLGTEF
VCEIYLGVVYYQRLRHMVSDKYQVRSMGPVNPVTRQPVKGRKVGGGIRFGEMERDSLLAH
GAAYLLHDRLHACSDYHTANVCGFCGSLLA--------TVPLPTTRGSLGSLGLGIQ---
------------QGGKKICRVCN-------------------------------------
-----TSKGIETVAMPFVFRYLAAELAAMNIKLTMTLSQN--------------------
----
>tr|B8BHP0|B8BHP0_ORYSI DNA-directed RNA polymerase subunit beta OS=Oryza sativa subsp. indica OX=39946 GN=OsI_34174 PE=3 SV=1
-------------------------------------------------------MAAGK
SS-------SASKEDQYA--------ALRELYRPHIDSFDYFI-----------------
---DEG----LDKMLQSIR-----------------------------------------
------------------------------------------------------------
--------------------------------------PVEITSKLCHLRGADSEKLIFH
GEEATEMGGYFICGGMERLVRILILQKRNYPMGLIRGSFVNRGAGYTDKAVIIRCVQDD-
Q-SSVTIKLYYLLNGSARLGFWLGGREFLLP-------VGIVLKALI---------DTSD
RE-IFTSLTCCYSDHYERGKGVVSTQLIGERAQIILDEVRDL--SLFTRTEC-----LLH
LGKYFRSVM---EGFEK--DDFET--VAEAVLKDYIFVHL-------Q-NNHDKFNLLIF
MLQKLYAIVDQTASPDKADALQYQEVLLPGHLITVFLKDRLQDWL---------------
----------------------------------------------------------RK
-SKRLIVEEATKN-KSF-----DLNDSQEVR----KFLSK---TSAY-VGKAIQSMIKVG
KVNSQSGLDLPQRDGMTIHAERLNFHRYISHFRSVHR--GSSFAKMRTTSVRKLLPESWG
FLCPVHTPDGEPCGLLNHMTSTCRISSFYNSEGATKDFQKIKMSLIARLVGAGMAQL---
--------LPRIER--TGPPE---V----LHVHVDGCIVGSIA-------------SAKI
E-------------EVIPEDLEV-GYVPLS-------HGG---AYPGLYLFTNPARFLRP
VRSL-----------LGLSNGGPNIELIGPFEQAFME--------IRC---PDGGDGGR-
------------------------------------------------------------
------------------------------------------NKLFPA------------
----------------------------THEEIHPTAILSVVANLTPWSDHNQSPRNMYQ
CQMAKQTMGFCGQALKFRTDVKAFHLQTPQTPIVRTA-TYSKYCMDE-FPSGTNAIVAVL
SYTGYDMEDAMILNKSAVDRGMFRGHIFQTECIDL-------SAKSRDNVTEFFCKS---
--------------------------------NLSRDTTAAI-ESDGLPRIGENIFPNEQ
YYSVCNNLTG-----------TVRPIKLKGSEPAAIDYVAVN------------------
----------------------GTN-------FK--------------------------
-------DRL-----QKANIRLRRVRNPIIGDKFSSRHGQKGVCSQLWPDIDMPFSANTG
MRPDLIINPHAFPSRMTIAMLLESIAAKAGSLKGK-FIDATPFAS---------------
---------------------SVK--------ERSN-SI---------------------
-----------------------------VDELGPMLASYG-FNYHGTEILYSGVFGTEM
KCEIFLGPVYYQRLRHMVSDKFQVRTTGRIDQITRQPIGGRKYGGGIRFGEMERDALLAH
GASYLLHDRLHSCSDYHIADVCSICGSLLTATVIKSESQKKAKRDMLGLPTVK-------
------------PPKNFACQACK-------------------------------------
-----TSRGMETVAMPYVFRYLASELAAMNIKLELRLSNRTEHPTTTSEES---------
----
>tr|A0A1D6KRW8|A0A1D6KRW8_MAIZE DNA-directed RNA polymerase subunit beta OS=Zea mays OX=4577 GN=ZEAMMB73_Zm00001d032587 PE=3 SV=1
-------------------------------------------------------MGKAN
KSPSP----AVAKEG--DYS------ALRD------------------------------
-------------------------------------------PNSSNTLKIILEKGHVL
SPM--RGARPGV-------------------LPIYPQECRQARISYHGEFKVEVC-FQY-
--------NE--------------G-AQIRHTFNFGHLPIMLMSKLCHLRGADPHKLVFH
GEEATEMGGYFICGGMERLVRILVLQKRNYPMGLVRNSFLKRGAGYTDKAVVIRCVQRD-
Q-SSVTIKLYYILNGSARLGFWLGGREFLLP-------VGIVLKALI---------DASD
RE-IFTSLTCCYSDKHGRGKGVVSTQLIGERAQIVLDEVRNL--SILTRTQC-----LVH
IGQYFRSVM---EGFEN--DDYIT--VAEAVLKDYIFVHL-------E-NNHDKFNLLIF
MLQKLYALVDQTASPDNPDALQYQEALLPGHLFTVFLKDRLQEWL---------------
----------------------------------------------------------RK
-SKRLILEEAAKN-KGF-----DLGNALEIR----KFLTK---YTTS-VGRAVESMIKVG
NVNSRSGLDLPQREGMTIHAERLNFHRYISHFRSVHR--GSAFAKMRTTSVRKLLPESWG
FLCPVHTPDGEPCGLLNHMTSTCRVSSFYNSEGVIKNFGEMKKLLSAELVRVGMNPV---
--------LPKIEQ--TGPPE---V----LHVHLDGCILGTIA-SAMIEKAVNYLRTLKL
L----------AH-SGIPEDLEV-GYVPPS-------FNG---AFPGLYLFTNPARFVRP
VRNL-----------FILSDGKQSIELIGPFEQAFME--------IRC---PDGGDGGR-
------------------------------------------------------------
------------------------------------------QEPFPA------------
----------------------------THEEIHPTAILSVVANLTPWSDHNQSPRNMYQ
CQMAKQTMGFCGQALKFRTDVKAFHLQTPQTPIVRTG-TYTKYCMDE-FPSGTNAIVAVL
SYTGYDMEDAMILNKSAVERGMFRGHIYQTECIDLSTK-------SRDNVPETFAKS---
-------------------------------I-LTRDTSNVI-DSDGLPRLGQAVHPNEQ
YYSVHNSLTN-----------VIRPVKLKGTEPAFIDYVAVN------------------
----------------------GTG----SK-CG--------------------------
-------L-------QKANIRLRRVRNPIIGDKFSSRHGQKGVCSQLWPDIDMPFSANTG
MRPDLIINPHAFPSRMTIAMLLESMAAKAGSLHGK-FIDATPFAN---------------
---------------------SLKKDKDS---DKPN-SI---------------------
-----------------------------VDELGPMLASYG-FNYHGNEVLYSGVFGTEM
DCEIFIGPVYYQRLRHMVSDKFQVRTTGRIDQITRQPIGGRKHGGGIRFGEMERDALLAH
GSSYLLHDRLHSCSDYHIADVCSFCGSLLTATMIKSDTQKKVKHEMLGLPTVR-------
------------PAKNFACQACK-------------------------------------
-----TSKGMETVAMPYVFRYLAAELAAMNIKLELRLSNKSGLPLS--------------
----
>sp|F4I366|NRPA2_ARATH DNA-directed RNA polymerase I subunit 2 OS=Arabidopsis thaliana OX=3702 GN=NRPA2 PE=2 SV=1
---------------------------------------------------------MVV
NAKDS----TVPTME--DFK------ELHNLVTHHIESFDYMT-----------------
---LKG----LDVMFNRIKPVSVYD------------------PNTENELSIWLENPLVF
APQKESFKSTSR------------------KEPLLPFECRQAKISYTGTFMADVC-FKY-
--------ND--------------G-VVVRDKFDFGQFPIMLMSKLCSLKGADCRKLLKC
KESTSEMGGYFILNGIERVFRCVIAPKRNHPTSMIRNSFRDRKEGYSSKAVVTRCVRDD-
Q-SSVTVKLYYLRNGSARVGFWIVGREYLLP-------VGLVLKALT---------NSCD
EE-IYESLNCCYSEHYGRGDGAIGTQLVRERAKIILDEVRDL--GLFTREQC-----RKH
LGQHFQPVL---DGVKK--ESLSI--VAEAVLRDYLFVHL-------D-NDHDKFNLLIF
IIQKLYSLVDQTSLPDNPDSLQNQEILVPGHVITIYLKEKLEEWL---------------
----------------------------------------------------------RK
-CKSLLKDELDNTNSKF-----SFESLADVK----KLINK---NPPRSIGTSIETLLKTG
ALKTQSGLDLQQRAGYTVQAERLNFLRFLSFFRAVHR--GASFAGLRTTTVRKLLPESWG
FLCPVHTPDGTPCGLLNHMTRTSRITSQFDSKGNIRDFLKIRKSVVDVLTGAGMVPS---
--------LPKLVR--AGPPK---V----IHVLLDGQVVGTLS-SNLVTKVVSYIRRLKV
E----------AP-SVIPEDLEV-GYVPTS-------MGG---SYPGLYLASCPARFIRP
VKNI-----------SIPSD---NIELIGPFEQVFME--------ISC---PDGGNGGR-
------------------------------------------------------------
------------------------------------------NNSSL-A-----------
----------------------------THEEIHPTGMISVVANLTPWSDHNQSPRNMYQ
CQMAKQTMAYSTQALQFRADQKIYHLQTPQSPVVRTK-TYTTYSIDE-NPTGTNAIVAVL
AHTGFDMEDAMILNKSSVERGMCHGQIYQTENIDLSD-----QNSRFDSGSKSFRRS---
-------------------------------T--NKAEHFRI-DADGLPSVGQKLYPDEP
YCSIYDEVTN-----------KTRHMKRKGTDPVIVDFVSVD------------------
----------------------MKS-----K-KH--------------------------
-------P-------QRANIRFRHARNPIIGDKFSSRHGQKGVCSQLWPDIDMPFNGVTG
MRPDLIINPHAFPSRMTIAMLLESIAAKGGSLHGK-FVDATPFRD---------------
---------------------AVKKTNGEEESKS-S-LL---------------------
-----------------------------VDDLGSMLKEKG-FNHYGTETLYSGYLGVEL
KCEIFMGPVYYQRLRHMVSDKFQVRSTGQVDQLTHQPIKGRKRGGGIRFGEMERDSLLAH
GASYLLHDRLHTSSDHHIADVCSLCGSLLT-SSVVNVQQKKLIQEIGKLPPGR-------
------------TPKKVTCYSCK-------------------------------------
-----TSKGMETVAMPYVFRYLAAELASMNIKMTLQLSDREGVTD---------------
----
>tr|F6HVC4|F6HVC4_VITVI DNA-directed RNA polymerase subunit beta OS=Vitis vinifera OX=29760 GN=VIT_13s0084g00600 PE=3 SV=1
------------------------------------------------------------
---------------------------MKSLFITHNG-----------------------
-------------------------------------------VFFLTRIALWFGQPELY
PPQKERSARTMR-------------------DALYPFECRQAKISYSGKLLADVC-FQY-
--------GN--------------G-VAIREKFNLGQFPIMLKSKLCHLRGADPQKLVSC
KEESSEMGGYFILNGLERVVRLLILPKRNYPMSMVRNSFRDRREGYTDKAVVIRCVRED-
Q-SAVTVKLYYLRNGSARLGFWIQGREYLLP-------VGVVLKALI---------DTTD
HE-IYESLTCCYSEKYEGGKGAVGTQLVGERVKIILDEVRDL--SLFTRHQC-----LQH
IGEHFQLVM---DGLEN--ESYSI--VADAVLREYIFVHL-------D-NNYDKFNLLIF
MVQKLFSLIDQTSVPDNPDVLQNQEVLLPGHLITIYLKEKLQEWL---------------
----------------------------------------------------------YK
-ARRLLQDEINKR-KNF-----EFSSLAHVK----KVMDK---NPSRQISLAVENMLKTG
RLVTQSGLDLQQRAGMTVQAERLNFLRFLSHFRAVHR--GASFAGLRTTSVRKLLPEAWG
FLCPVHTPDGEPCGLLNHMASTCRITSYFDSRGNTRDFFKIRMSILSVLIGIGMTPA---
--------LPKLVQ--AGPPE---V----LSVILDGRVVGSIP-SSEVETAVNHLRRLKV
S----------AI-SVIPDDLEV-GYIPLS-------MGG---AYPGLYLFTSPSRFVRP
VRNI-----------SIPSEEGHDIELIGPFEQVYME--------IRC---PDGSDGGR-
------------------------------------------------------------
------------------------------------------RNIFPA------------
----------------------------THEEIHPTGMLSVVASLTPWSDHNQSPRNMYQ
CQMGKQTMAFSSQAINCRADQKLYHLQTPQTPIVRTS-AYVKYSMDE-FPTGTNAIVAVL
AYSGYDMEDAMILNKSSVDRGLCHGQIYQTETIDLSDE-----NNKSDRGQRMFRRS---
-------------------------------N-VDKSANSLI-DSDGLPYVGQMINPNEP
YCSIYNEVTS-----------STRATKLKGSEPVIVDYVALD------------------
----------------------AKN-----K-KH--------------------------
-------P-------QKVNIRFRRPRNPIIGDKFSSRHGQKGVCSQLWPDIDMPFSGVTG
MRPDLIINPHAFPSRMTIAMLLESVAAKGGSLHGK-FVDATPFSD---------------
---------------------SLRKANGEAG-SESS-SL---------------------
-----------------------------VDELGSMLTSYG-FNYHGVEVLYSGFYGTEL
TCEIFIGPVYYQRLRHMVSDKFQVRSTGTVDQVTRQPIKGRKRGGGIRFGEMERDSMLAH
GAAYLLHDRLHTCSDHHIADVCSLCGSILTTSIIQP--QKRAVREIGGLPPGR-------
------------APKKVTCHACQ-------------------------------------
-----TSKGMETVSMPYIFRFLAAELAAMNIKMTLQLSNGAGA-----------------
----
>sp|P20028|RPA2_DROME DNA-directed RNA polymerase I subunit RPA2 OS=Drosophila melanogaster OX=7227 GN=RpI135 PE=1 SV=2
-------------------------MLEE--------------------------MQQMK
TIPVL----TNSRPEFKQIPKKLSR-HLANLGGPHVDSFDEML-----------------
---TVG----LDNSAKHMIPNHWL-------------------SPAGEKISMKVESIWIA
KPKVPQDVIDVR------------------TREIYPTDSRQLHVSYSGMCSVRLG-WSV-
--------NG--------------V-QKTPINMDLGEVPIMLRSKACNLGQATPEEMVKH
GEHDSEWGGIFVIRGNEKIVRMLIMTRRNHPICVKRSSWKDRGQNFSDLGMLVQTVRED-
E-SSLSNVVHYLNNGTAKFMFSHVKRLSYVP-------VCLILKCLM---------DYTD
EE-IYNRLV------Q----GYESDQYYVSCVQAMLREVQNE--NVYTHAQC-----KSF
IGNLFRARFP--EVPEW--QPDDD--VTDFILRERVMIHL-------D-TYEDKFQLIVF
MIQKLFQCAQGKYKVENVDSAMMQEVLLPGHLYQKYLSERVESWV---------------
----------------------------------------------------------SQ
-VRRCLQKKLTSPD--------ALVTSAVMT----QCMRQ---AGG--VGRAIESFLATG
NIASRTGLGLMQNSGLVIMAENINRMRYMSHFRAIHR--GSYFTTMRTTEARQLLPDAWG
FICPVHTPDGTPCGLLNHLTLTCEISMRPDPKLV-----K---AIPKHLIDMGMMPL---
----------SNRR--YLGEK---L----YVVFLDGKHLGHIH-QSEAEKIVDELRYGKI
F-------------GTLPQMMEI-GFIPFK-------KNG---QFPGLYIATGPARMMRP
VWNL-----------KWK-----RVEYIGTLEQLYME--------IAID--AKEMYPDF-
------------------------------------------------------------
------------------------------------------T-----------------
----------------------------THLELAKTHFMSNLANLIPMPDYNQSPRNMYQ
CQMGKQTMGTPCLNWPKQAANKLYRLQTPGTPLFRPV-HYDNIQLDD-FAMGTNAIVAVI
SYTGYDMEDAMIINKAAYERGFAYGSIYKTKFLTLDKK------------SSYFARH---
PHM--------------------------------PELIKHL-DTDGLPHPGSKLSYGSP
LYCYFDGEVA-----------TYKVVKMDEKEDCIVESIRQL------------------
----------------------GSF-------DL--------------------------
-------SPK-----KMVAITLRVPRPATIGDKFASRAGQKGICSQKYPAEDLPFTE-SG
LIPDIVFNPHGFPSRMTIAMMIETMAGKGAAIHGN-VYDATPFRF---------------
---------------------S----------EE-N-TA---------------------
-----------------------------IDYFGKMLEAGG-YNYYGTERLYSGVDGREM
TADIFFGVVHYQRLRHMVFDKWQVRSTGAVEARTHQPIKGRKRGGGVRFGEMERDALISH
GAAFLLQDRLFHNSDKTHTLVCHKCGSILA-----PLQRIVKRNETGGL-----------
------------SSQPDTCRLCG-------------------------------------
-----DNSSVSMIEIPFSFKYLVTELSSVNINARFKLNEI--------------------
----
>tr|Q7QG74|Q7QG74_ANOGA DNA-directed RNA polymerase subunit beta (Fragment) OS=Anopheles gambiae OX=7165 GN=AgaP_AGAP009539 PE=3 SV=4
-------------------------VPKR--------------------------LAKMK
LLPEL----TNLRPEFKEIPKKQNE-ILANLGRPHIDSFNYML-----------------
---DEG----IEDVLSRLVPVCFE-------------------MANGSRIKLRITDISIA
PPTVPMMLVEVA------------------EKRVFPSECRQKSDTYAGMCTITLN-WEL-
--------DG--------------M-PQSPLTREMGRIPIMLRSNACNLANATPEELVAR
GEHEDEWGGYFVVRGNEKLIRMLISTRRNYPIAVNRNTWRDRGKDFSATGVFIRCVRED-
Q-YSTRNVLHYLTNGTAKLMISVSRALSFIP-------VMMILKALG---------DRSD
NE-IYKKLT------A----CDESDQYYKRCIMAMLRDLHAE--NLHSSQEC-----RSY
MGMLLRRRLMDINLPAW--YSDEQ--AGHFLLQHCVLIHL-------D-SVEDKFNLLVH
MVHKLYAVVQGRHAVESLDGTMMQEILLGGHIYQGLLREMCLSTM---------------
----------------------------------------------------------QY
-VRINLMKLCPDRTSPM------VTTHELA-----QAL-----KNVAGFQHPFTMFLATG
NLAKATEMGLMQSTGLVIIAENINRMRYMSHFRAVHR--GSYFLTMRTTEARQLLPDAWG
FICPVHTPDGEPCGLLNHMTSDCTVSVTQDPELV-----A---NIPATLVSLGMQPF---
-------GGDAGSFGTLSHDD---G----YVVMLEGKMLGMLA-RATASQVVQKLRLLKI
E----------G--KTIPNQTEI-AFVPAR-------EGG---QYPGLFLFVGPARMMRP
VKNL-----------LCG-----KTELIGSFEQVYMD--------ICVT--PEEAYPQL-
------------------------------------------------------------
------------------------------------------T-----------------
----------------------------THAELAKTSFMSNLAQLIPMPDCNQSPRNMYQ
CQMGKQTMGTPCHNWDKQCIAKMYRLQTPATPLFRPV-HHDNIALDN-YAMGTNAIVAVI
SYTGYDMEDAMIINKAAFERGFAAGNIYKHEYVELTGD-------------SFFARN---
PKD--------------------------------ATLNPFL-DNDGLPFKGAQLTKGTP
LYCYFDVNDH-----------TYHVVSYQGYEEAIVDNVKLG------------------
----------------------APLQDAGRG-IG--------------------------
-------RGGMAIVTKQLILTYRVPRNPSVGDKFASRAGQKGICSQHWPAIDLPFTE-SG
MIPDIIFNPHGFPSRMTIAMMIETMAGKTAACQGL-VHDATPFRY---------------
--------------------------------DESN-TA---------------------
-----------------------------IDYFGRLLEQSG-YDYYGTERMYSGVDGREM
KVDIFFGVVHYQRLRHMVSDKWQVRSTGPIDQLTHQPNKGRSRGGGVRFGEMERDGLISH
GASFLLQDRLVHGSDKVVALVCRRCGTLIG---PIDSVTKRLADNSNQL-----------
------------QHVPATCRLCE-------------------------------------
-----DDKEIGHVEIPYIFKFLVSQLTSMNINVKLQLSYPDV------------------
----
>sp|Q54BM1|RPA2_DICDI DNA-directed RNA polymerase I subunit rpa2 OS=Dictyostelium discoideum OX=44689 GN=polr1b PE=3 SV=1
-------------------------------------------------------MSE--
--------------------------ELKSLIQPHIDSFDFFT-----------------
---DHG----IDLVLKDSEPLYF--------------------EHNSTQYKIRFTDLKLS
RPTRNIVEKE---------------------IKLYPNESRETGTTYNAPFKGAIGLYEV-
--------NEMDEMDDGTEVDYNKQEPTHTFEVDLGRLPIMVKSRYCHLNGMSPEKLIES
REEELEQGGYFIVNGNEKVVRMLVMTKANHPVALHRKAWTNRGPGYTKNGITIRCVRPD-
R-SSITNNLHYINDGQTTLRFLYRRQEFFLP-------ATLLLKALK---------DTTE
KE-IYENIV------Q----GDNENTFLTDRVELSLREQKIN--NINTQEEV-----LDY
IGSRFRART---QFPPS--FSNIK--IGRWFINQFVFVHL-------P-NYNDKYNLLIL
MIQKLYAMVGGKCGTDNIDSPAFQEVLLAGHIYGMILKEKLTEYL---------------
----------------------------------------------------------ES
TKSFVLKSFEDKKKSGD-----KLPDA--LK----KVLDK----NFK-IADRFSYFLATG
NLRSSSGIDLQQTSGFCVIADKLNFLRFISHFRSIHR--GAFFATMKTTAIRKLMPESWG
FFCPVHTPDGAPCGLLNHLSSNCLVTVDAAQDPTVQKAQT---LLPSFLAAHGMLPI---
----------DMVS--VYQHQ---Y----LTITLDGRVLGKIE-PKAGEEMVKMLRYLRS
M----------GNEPSIPKTMEI-SYAPPT-----NVENG---QYSGISLFTTGARFMRP
VVNL-----------TSG-----QNELIGPQEQLYME--------IAVV--PHEVIKGV-
------------------------------------------------------------
------------------------------------------T-----------------
----------------------------THIETSPTAMFSLLANLTPFSDYNQSPRNMYQ
CQMAKQTMGTPLHSYPFRTDNKLYKVQNVQKPIVHTK-NQFKFRCND-YPHGCNAVIAVI
SNTGYDMEDAMIINKSAYERGFGHGSVYKNEYIDLDQG----LSR-FEQKKTFFGRP---
-------------------N-------------TVVDELDKFIDTDGLPFVGRLIKPGEP
YYTYIRPSDG-----------RQVTKDYKGKEEAYIEDVRII------------------
---------------------FGPN--GATR-DP--------------------------
-------SKI-----NNICVKLRFNRNPVIGDKFSSRHGQKGVLSQLWPEINMPFTE-SG
MKPDVIINPNAFPSRMTIGMLVEILAGKAGAIHGK-FQDATAFQF---------------
---------------------D----------EN-N-TA---------------------
-----------------------------IDFFGEQLAKAG-FNRFGNEQMYSGTTGKEF
ECEIFFGVCYYQRLRHMVKDKYQVRALGKVNALTRQPIKGRKVGGGIRFGEMERDSLLAH
GASFCLNDRLMKSSDFAKIKVCKLCGSTLT--------IYSKKDYS--------------
------------NQTVSECKSCK-------------------------------------
-----SSDSIATISIPYVFTYLVAELAAVNITMKLQVS----------------------
----
>tr|A0A1D5PW04|A0A1D5PW04_CHICK DNA-directed RNA polymerase subunit beta OS=Gallus gallus OX=9031 GN=POLR1B PE=3 SV=1
------------------------------------------------------MWPKGT
QAPRG----TGAEGRGAG--------ECSAVRRGHRGAR---------------------
---LRG-----DTSTEDIPPVEL--------------------ALKDSRVALTVVGVAIS
PPVVPKGTLCQE-------------------VKVFPAECRGLRSTYRGRLTVDIS-WSV-
--------ND--------------I-PQGTIKHPVGFVPIMVKSKLCNLYNLSPQELIQH
HEEEEEMGGYFIINGLEKVIRMLIMPRRNFPLAMTRHKWKNRGPGFTEYGVVMHCVKDE-
H-SAINMNLHYLENGCVMVNFIFQKELFFLP-------LGFALKALV---------NFTD
YQ-IFEELV------K----DKKNDTFYVNCVTEMLRAVAEA--GCYTQQNV-----LEY
LGKSFRVKL---NLPEW--YSNEQ--AADFIFNKCICIHL-------T-DRTEKFYLLCM
MTRKLCAFAKGECMEDNPDSLMNQEVLTAGQLFLMFLKERLENWL---------------
----------------------------------------------------------QS
-VKFVLEKRTEK--ADI-----NINADSLM-----KAFN----MTTD-VTKSFEYLLATG
NLRSKTGLGMLQDSGLCVVGDKLNFVRYLSHFRCIHR--GSAFAQMRTTTVRKLLPESWG
FLCPVDTPDGEPCGLMNHMTAVCEIVTEMV--PV-----T---DLPPLLCALGVVPI---
---------DATPS--RPYAE---C----YRVLLDGAVVGWVE-WDLAPQVAEALRRFKI
T----------QE-KRFPSRAEV-VLIPMT-----G-KPS---LYPGLFIFTTPCRMVRP
VKNL-----------LYG-----RKEWIGTLEQVFMN--------VATM--ESDVMPGV-
------------------------------------------------------------
------------------------------------------T-----------------
----------------------------THQELFPHSILSVVANLIPFSDHNQSPRNMYQ
CQMGKQTMGFPVYNYKDRSDNKLYLLHTPQSPLVRPR-MYDYYGMDS-YPVGTNSVVAVI
SYSGYDMEDAMIVNKSSWERGFAYGSVIKMESIDLSLK----ANRGGDNL--VFGIR---
PGD--------------------------------PNVKEKL-DADGLPFVGSILQPGDP
FYSYMNLNTG-----------ETFTVYYQNKEVGIVDNIKLC------------------
----------------------SND----RG-TG--------------------------
-------K-F-----KKACITVRVPRNPTVGDKFASRHGQKGILSQLWPVEDMPFTE-NG
MVPDILFNPHGFPSRMTIGMLIESMAGKSAALHGA-YYDATPFTF---------------
---------------------T----------EK-N-SA---------------------
-----------------------------LKYFGETLVSAG-YNFFGTEKMYSGISGVEL
EADIFVGVVYYQRLRHMVSDKFQVRTTGPRDSVTNQPIKGRNVEGGIRFGEMERDALLAH
GTSFLLHDRLFSCSDGCEAYVCTSCGSMLS-----PLLQRPPPSSVA-------------
------------SSRRYSCMLCG-------------------------------------
-----RMDTIQIIPVPHVFRYFLAELAAMNIKLRLTLEQ---------------------
----
>sp|O54888|RPA2_RAT DNA-directed RNA polymerase I subunit RPA2 OS=Rattus norvegicus OX=10116 GN=Polr1b PE=1 SV=1
-----------------------MDVDSR--------------------------WRNLP
SGPSL----KHLTDPSYAVPPEQQKAALQDLTRAHVDSFNYAV-----------------
---LEG----LSHAVQAIPPFEF--------------------AFKDERISLTIVDAAIS
PPAVPKGTICKE-------------------LNIYPAECRGRRSTYRGKLTADIS-WAV-
--------NG--------------V-PKGIIKQFLGXVPIMVKSKLCNLYNLPPQVLIEH
HEEAEEMGGYFIINGIEKVIRMLIMPRRNFPIAMIRPKWKSRGLGYTQFGVSIHCVREE-
H-SAVNMNLHYVENGTVMLNFIYRKELFFLP-------LGFALKALV---------SFSD
YQ-IFQELI------K----GKEEDSFFKNSVSQMLRIVMEE--GCHTQKQV-----LDY
LGERFRVKL---SLPDW--YPNAE--AAEFLFNQCICIHL-------K-SNTDKFYLLCL
MTRKLFALARGECMEDNPDSLVNQEVLTPGQLFLMFLKEKMENWL---------------
----------------------------------------------------------LS
-IKIALDKRAQK--TNV-----SINNENLM-----KIFS----MGTE-LTRPFEYLLATG
NLRSKTGLGFMQDSGLCVVADKLNFIRYLSHFRCVHR--GADFAKMRTTTVRKLLPESWG
FLCPVHTPDGAPCGLLNHLTAVCEVVTKFV--YT-----A---SIPALLCGLGVTPV---
---------DAAPC--RPYSD---C----YPVLLDGVMVGWVD-KELAPEVADTLRRFKV
L----------RERRCSSLD----GGGPDS-----HDRKA------------KPVPRAVP
LHH------------SLQAGEACAEPGAGQRRARWNY--------GAAL--HEHCHLRG-
------------------------------------------------------------
------------------------------------------RGFWWSF-----------
----------------------------HTPGALPSQPAEVIANFIPFSDHNQSPRNMYQ
CQMGKQTMGFPLLTYQDRSDNKLYRLQTPQSPLVRPC-MYDHYDMDN-YPIGTNAIVAVI
SYTGYDMEDAMIVNKASWERGFAHGSVYKSEFIDLSEK----FKQGDDSL--VFGVK---
PGD--------------------------------PRVMQKL-DNDGLPFIGAKLEFGDP
YYGYLNLNTG-----------EGFVVYYKSKENCVVDNIKVC------------------
----------------------SND----TG-SG--------------------------
-------K-F-----KCVCVTVRVPRNPTIGDKFASRHGQKGILSRLWPAEDMPFTE-SG
MMPDILFNPHGFPSRMTIGMLIESMAGKSAALHGL-CHDATPFIF---------------
---------------------S----------EE-N-SA---------------------
-----------------------------LEYFGEMLKAAG-YNFYGTERLYSGISGMEL
EADIFIGVVYYQRLRHMVSDKFQVRTTGARDKVTNQPIGGRNVQGGIRFGEMERDALLAH
GTSFLLHDRLFNCSDRSVAHVCVKCGSLLS-----PLLEKPPPSWSAM------------
------------RNRKYNCTVCG-------------------------------------
-----RSDSIDTVSVPYVFRYFVAELAAMNIKVKLDVI----------------------
----
>sp|P70700|RPA2_MOUSE DNA-directed RNA polymerase I subunit RPA2 OS=Mus musculus OX=10090 GN=Polr1b PE=1 SV=2
-----------------------MDVDGR--------------------------WRNLP
SGPSL----KHLTDPSYGIPPEQQKAALQDLTRAHVDSFNYAA-----------------
---LEG----LSHAVQAIPPFEF--------------------AFKDERISLTIVDAVIS
PPSVPKGTICKD-------------------LNVYPAECRGRKSTYRGRLTADIS-WAV-
--------NG--------------V-PKGIIKQFLGYVPIMVKSKLCNLYNLPPRVLIEH
HEEAEEMGGYFIINGIEKVIRMLIVPRRNFPIAMVRPKWKSRGLGYTQFGVSMRCVREE-
H-SAVNMNLHYVENGTVMLNFIYRKELFFLP-------LGFALKALV---------SFSD
YQ-IFQELI------K----GKEEDSFFRNSVSQMLRIVIEE--GCHSQKQV-----LNY
LGECFRVKL---SLPDW--YPNVE--AAEFLLNQCICIHL-------Q-SNTDKFYLLCL
MTRKLFALARGECMDDNPDSLVNQEVLSPGQLFLMFLKEKMENWL---------------
----------------------------------------------------------VS
-IKIVLDKRAQK--ANV-----SINNENLM-----KIFS----MGTE-LTRPFEYLLATG
NLRSKTGLGFLQDSGLCVVADKLNFLRYLSHFRCVHR--GAAFAKMRTTTVRRLLPESWG
FLCPVHTPDGAPCGLLNHLTAVCEVVTKFV--YT-----A---SIPALLCGLGVTPV---
---------DTAPC--RPYSD---C----YPVLLDGVMVGWVD-KDLAPEVADTLRRFKV
L----------RE-KRIPPWMEV-ALIPMT-----G-KPS---LYPGLFLFTTPCRLVRP
VQNL-----------ELG-----REELIGTMEQLFMN--------VAIF--EDEVFGGI-
------------------------------------------------------------
------------------------------------------S-----------------
----------------------------THQELFPHSLLSVIANFIPFSDHNQSPRNMYQ
CQMGKQTMGFPLLTYQNRSDNKLYRLQTPQSPLVRPC-MYDFYDMDN-YPIGTNAIVAVI
SYTGYDMEDAMIVNKASWERGFAHGSVYKSEFIDLSEK----FKQGEDNL--VFGVK---
PGD--------------------------------PRVMQKL-DDDGLPFIGAKLEYGDP
YYSYLNLNTG-----------EGFVVYYKSKENCVVDNIKVC------------------
----------------------SND----MG-SG--------------------------
-------K-F-----KCICITVRIPRNPTIGDKFASRHGQKGILSRLWPAEDMPFTE-SG
MMPDILFNPHGFPSRMTIGMLIESMAGKSAALHGL-CHDATPFIF---------------
---------------------S----------EE-N-SA---------------------
-----------------------------LEYFGEMLKAAG-YNFYGTERLYSGISGMEL
EADIFIGVVYYQRLRHMVSDKFQVRTTGARDKVTNQPLGGRNVQGGIRFGEMERDALLAH
GTSFLLHDRLFNCSDRSVAHMCVECGSLLS-----PLLEKPPPSWSAM------------
------------RNRKYNCTVCG-------------------------------------
-----RSDTIDTVSVPYVFRYFVAELAAMNIKVKLDVI----------------------
----
>tr|A0A2I3S2L7|A0A2I3S2L7_PANTR DNA-directed RNA polymerase subunit beta OS=Pan troglodytes OX=9598 GN=POLR1B PE=2 SV=1
-----------------------MDPGSR--------------------------WRNLP
SGPSL----KHLTDPSYGIPREQQKAALQELTRAHVESFNYAV-----------------
---HEG----LGLAVQAIPPFEF--------------------AFKDERISFTILDAVIS
PPTVPKGTICKE-------------------ANVYPAECRGRRSTYRGKLTADIN-WAV-
--------NG--------------I-SKGIIKQFLGYVPIMVKSKLCNLRNLPPQALIEH
HEEAEEMGGYFIINGIEKVIRMLIMPRRNFPIAMIRPKWKTRGPGYTQYGVSMHCVREE-
H-SAVNMNLHYLENGTVMLNFIYRKELFFLP-------LGFALKALV---------SFSD
YQ-IFQELI------K----GKEDDSFLRNSVSQMLRIVMEE--GCLTQKQV-----LNY
LGECFRVKL---NVPDW--YPNEQ--AAEFLFNQCICIHL-------K-SNTEKFYMLCL
MTRKLFALAKGECMEDNPDSLVNQEVLTPGQLFLMFLKEKLEGWL---------------
----------------------------------------------------------VS
-IKIAFDKKAQK--TSV-----SMNTDNLM-----KIFT----MGID-LTKPFEYLFATG
NLRSKTGLGLLQDSGLCVVADKLNFIRYLSHFRCVHR--GADFAKMRTTTVRRLLPESWG
FLCPVHTPDGEPCGLMNHLTAVCEVVTQFV--YT-----A---SIPALLCNLGVTPI---
---------DGAPH--RSYSE---C----YPVLLDGVMVGWVD-KDLAPGIADSLRHFKV
L----------RE-KRIPPWMEV-VLIPMT-----G-KPS---LYPGLFLFTTPCRLVRP
VQNL-----------ELG-----KEELIGTMEQIFMN--------VAIF--EDEVFAGV-
------------------------------------------------------------
------------------------------------------T-----------------
----------------------------THQELFPHSLLSVIANFIPFSDHNQSPRNMYQ
CQMGKQTMGFPILTYQDRSDNKLYRLQTPQSPLVRPS-MYDYYDMDN-YPIGTNAIVAVI
SYTGYDMEDAMIVNKASWERGFAHGSVYKSEFIDLSEK----IKQGDSSL--VFGIK---
PGD--------------------------------PRVLQKL-DDDGLPFIGAKLQYGDP
YYSYLNLNTG-----------ESFVMYYKSKENCVVDNIKVC------------------
----------------------SND----TG-SG--------------------------
-------K-F-----KCVCITMRVPRNPTIGDKFASRHGQKGILSRLWPAEDMPFTE-SG
MVPDILFNPHGFPSRMTIGMLIESMAGKSAALHGL-CHDATPFIF---------------
---------------------S----------EE-N-SA---------------------
-----------------------------LEYFGEMLKAAG-YNFYGTERLYSGISGLEL
EADIFIGVVYYQRLRHMVSDKFQVRTTGARDRVTNQPIGGRNVQGGIRFGEMERDALLAH
GTSFLLHDRLFNCSDRSVAHVCVKCGSLLS-----PLLEKPPPSWSAM------------
------------RNRKYNCTLCN-------------------------------------
-----RSDTIDTVSVPYVFRYFVAELAAMNIKVKLDVV----------------------
----
>sp|Q9H9Y6|RPA2_HUMAN DNA-directed RNA polymerase I subunit RPA2 OS=Homo sapiens OX=9606 GN=POLR1B PE=1 SV=2
-----------------------MDPGSR--------------------------WRNLP
SGPSL----KHLTDPSYGIPREQQKAALQELTRAHVESFNYAV-----------------
---HEG----LGLAVQAIPPFEF--------------------AFKDERISFTILDAVIS
PPTVPKGTICKE-------------------ANVYPAECRGRRSTYRGKLTADIN-WAV-
--------NG--------------I-SKGIIKQFLGYVPIMVKSKLCNLRNLPPQALIEH
HEEAEEMGGYFIINGIEKVIRMLIMPRRNFPIAMIRPKWKTRGPGYTQYGVSMHCVREE-
H-SAVNMNLHYLENGTVMLNFIYRKELFFLP-------LGFALKALV---------SFSD
YQ-IFQELI------K----GKEDDSFLRNSVSQMLRIVMEE--GCSTQKQV-----LNY
LGECFRVKL---NVPDW--YPNEQ--AAEFLFNQCICIHL-------K-SNTEKFYMLCL
MTRKLFALAKGECMEDNPDSLVNQEVLTPGQLFLMFLKEKLEGWL---------------
----------------------------------------------------------VS
-IKIAFDKKAQK--TSV-----SMNTDNLM-----RIFT----MGID-LTKPFEYLFATG
NLRSKTGLGLLQDSGLCVVADKLNFIRYLSHFRCVHR--GADFAKMRTTTVRRLLPESWG
FLCPVHTPDGEPCGLMNHLTAVCEVVTQFV--YT-----A---SIPALLCNLGVTPI---
---------DGAPH--RSYSE---C----YPVLLDGVMVGWVD-KDLAPGIADSLRHFKV
L----------RE-KRIPPWMEV-VLIPMT-----G-KPS---LYPGLFLFTTPCRLVRP
VQNL-----------ALG-----KEELIGTMEQIFMN--------VAIF--EDEVFAGV-
------------------------------------------------------------
------------------------------------------T-----------------
----------------------------THQELFPHSLLSVIANFIPFSDHNQSPRNMYQ
CQMGKQTMGFPLLTYQDRSDNKLYRLQTPQSPLVRPS-MYDYYDMDN-YPIGTNAIVAVI
SYTGYDMEDAMIVNKASWERGFAHGSVYKSEFIDLSEK----IKQGDSSL--VFGIK---
PGD--------------------------------PRVLQKL-DDDGLPFIGAKLQYGDP
YYSYLNLNTG-----------ESFVMYYKSKENCVVDNIKVC------------------
----------------------SND----TG-SG--------------------------
-------K-F-----KCVCITMRVPRNPTIGDKFASRHGQKGILSRLWPAEDMPFTE-SG
MVPDILFNPHGFPSRMTIGMLIESMAGKSAALHGL-CHDATPFIF---------------
---------------------S----------EE-N-SA---------------------
-----------------------------LEYFGEMLKAAG-YNFYGTERLYSGISGLEL
EADIFIGVVYYQRLRHMVSDKFQVRTTGARDRVTNQPIGGRNVQGGIRFGEMERDALLAH
GTSFLLHDRLFNCSDRSVAHVCVKCGSLLS-----PLLEKPPPSWSAM------------
------------RNRKYNCTLCS-------------------------------------
-----RSDTIDTVSVPYVFRYFVAELAAMNIKVKLDVV----------------------
----
>tr|E2REX8|E2REX8_CANLF DNA-directed RNA polymerase subunit beta OS=Canis lupus familiaris OX=9615 GN=POLR1B PE=3 SV=2
-----------------------MDAPGR--------------------------WQNLP
SGPSL----KHLTNPSYGIPQEQQKPALQELTRAHVESFNYAV-----------------
---REG----LSHAVQAIPPFEF--------------------AFKDERISLTIVDAVIS
PPMVPKGNICKE-------------------LNIYPAECRGRRSTYRGKLTADIS-WAV-
--------NG--------------I-SKGIIKQFLGYIPIMVKSKLCNLHSLPPKALIEH
HEEVEEMGGYFIINGIEKVIRMLIMPRRNFPIAMIRPKWKTRGPGYTQYGVSMHCVREE-
H-SAVNMNLHYLENGTVMLNFIYRKELFFLP-------LGFALKALV---------SFSD
YQ-IFQELI------K----GKEEDSFFRNSVSQMLRIVMEE--GCSTQKQV-----LNY
LGERFRVKL---SLPDW--YPNEQ--AAEFLFNQCICIHL-------K-SNTEKFYMLCL
MTRKLFALAKGECMEDNPDSLVNQEVLTPGQLFLMFLKEKMESWL---------------
----------------------------------------------------------VS
-IKIALDKRSQK--TNV-----SINTENLM-----RIFN----LGTD-LTKPFEYLLATG
NLRSKTGLGFLQDSGLCVVADKLNFIRYLSHFRCVHR--GADFAKMRTTTVRRLLPESWG
FLCPVHTPDGEPCGLMNHLTAVCEVVTQCV--YT-----A---SVPTLLCSLGVTPV---
---------DGAPH--RPYSE---C----YPVLLDGVMVGWVD-KELAPSIAESLRHFKV
L----------KE-KRIPPWMEV-ALIPMT-----G-KPS---LYPGLFLFTTPCRLVRP
VQNL-----------ELG-----KEELIGTMEQIFMN--------IAIF--EDEVLAGV-
------------------------------------------------------------
------------------------------------------T-----------------
----------------------------THQELFPHSLLSVIANFIPFSDHNQSPRNMYQ
CQMGKQTMGFPLLTYQARSDNKLYRLQTPQSPLVRPY-MYDYYDMDN-YPIGTNAIVAVI
SYTGYDMEDAMIVNKASWERGFAHGSVYKSEFIDLSEK----IKQGDDSL--VFGVK---
PGD--------------------------------PRILQKL-DDDGLPFIGARLQYGDP
YYSYLNLNTG-----------ESFVTYYKSKENCIVDNIKVC------------------
----------------------SND----TG-NG--------------------------
-------R-F-----KCVCITMRVPRNPTIGDKFASRHGQKGILSRLWPVEDMPFTE-SG
MVPDILFNPHGFPSRMTIGMLIESMAGKSAALHGL-CHDATPFTF---------------
---------------------S----------EE-N-SA---------------------
-----------------------------LEYFGELLKAAG-YNFYGTERLYSGISGIEL
EADIFIGVVYYQRLRHMVSDKFQVRTTGARDKVTNQPIGGRNVQGGIRFGEMERDALLAH
GTSFLLHDRLFNCSDRSVAHVCVKCGSLLS-----PLLEKPPPSWSAM------------
------------RNRKYNCTLCD-------------------------------------
-----RSDTIDTVSVPYVFRYFVAELAAMNIKVKLDVV----------------------
----
>tr|A0A337SSK7|A0A337SSK7_FELCA DNA-directed RNA polymerase subunit beta OS=Felis catus OX=9685 GN=POLR1B PE=3 SV=2
-----------------------MDPAGR--------------------------WQSLP
KGPSL----KHLTDPSYGIPREQQKPALQELTRAHVESFNYAV-----------------
---REG----LSHAVQAIPPFEF--------------------AFKDERISLTIVDAVIS
PPMVPKGNICKE-------------------LNIYPAECRGRRSTYRGKLTADIS-WAV-
--------NG--------------I-SKGVIKQFLGYVPIMVKSKLCNLYNLPPKALIEH
HEEAEEMGGYFIINGIEKVIRMLIMPRRNFPIAMVRPKWKTRGPGYTQYGVSMHCVREE-
H-SAVNMNLHYLENGTVMLNFIYRKELFFLP-------LGFALKALV---------NFSD
YQ-IFQELI------K----GKEEDSFFRNSISQMLRIVMEE--GCSTQKQV-----LNY
LGECFRVKL---SLPDW--YPNEQ--AAEFLFNQCICIHL-------K-SSTEKFYMLCL
MTRKLFALAKGECMEENPDSLVNQEVLTPGQLFLMFLKEKMEAWL---------------
----------------------------------------------------------VS
-IKIALDKRAQK--ANV-----SINTENLM-----KIFS----MGTD-LTKPFEYLLATG
NLRSKTGLGFLQDSGLCVVADKLNFIRYLSHFRCVHR--GADFAKMRTTTVRRLLPESWG
FLCPVHTPDGEPCGLMNHLTAVCEVVTQFV--YT-----A---SIPALLCSLGVTPV---
---------DGAPH--RPYSE---C----YPVLLDGVMVGWVD-KDLAPGVADSLRHFKV
L----------RE-KRIPPWMEV-ALIPMT-----G-KPS---LYPGLFLFTTPCRLVRP
VQNL-----------ELG-----KEELIGTMEQIFMN--------IAIF--EDEVLAGV-
------------------------------------------------------------
------------------------------------------T-----------------
----------------------------THQELFPHSLLSVIANFIPFSDHNQSPRNMYQ
CQMGKQTMGFPLLTYQARSDNKLYRLQTPQSPLVRPY-MYDYYDMDN-YPIGTNAIVAVI
SYTGYDMEDAMIVNKASWERGFAHGSVYKSEFIDLSEK----IKQGDDSL--VFGVK---
PGD--------------------------------PRVLQKL-DDDGLPFIGAQLKYGDP
YYGYLNLNTG-----------ENFVIYYKSKENCIVDNIKVC------------------
----------------------SND----TG-SG--------------------------
-------K-F-----KCICITMRVPRNPTIGDKFASRHGQKGILSRLWPAEDMPFSE-SG
MVPDILFNPHGFPSRMTIGMLIESMAGKSAALHGL-CHDATPFTF---------------
---------------------S----------EE-N-SA---------------------
-----------------------------LEYFGEMLKAAG-YNFYGTERLYSGISGIEL
EADIFIGVVYYQRLRHMVSDKFQVRTTGARDKVTNQPIGGRNVQGGIRFGEMERDALLAH
GTSFLLHDRLFNCSDRSVAHVCVECGSLLS-----PLLEKPPPSWSAM------------
------------RNRKYNCTLCN-------------------------------------
-----RSDTIDTVSVPYVFRYFVAELAAMNIKVKLDVI----------------------
----
>tr|B8JKD7|B8JKD7_DANRE DNA-directed RNA polymerase subunit beta OS=Danio rerio OX=7955 GN=polr1b PE=1 SV=1
------------------------MDLSK--------------------------WCNLK
TEPSL----KHLTEAGFGVPKEKQSVPVQELVKAHIESFDQAV-----------------
---TDG----LCRVVEAIPPMEF--------------------LYKGDRISLSFVEAIIH
TPSVSKGGISRD-------------------LRVFPAECRGRRCTYRAKLVADVS-WSV-
--------NG--------------V-PKGIIKQSLGQMPIMVKSKLCNLHGLSPKELLEH
HEEAEEMGGYFIVNGIEKVIRLLIMPRRNYPIAVSRPKFKSRGQGYTQYAISMRCVKEE-
H-TAINMNLHYLDNGTVMVNFIYRKELFFLP-------LGFALKALV---------DYSD
YQ-IYQELI------K----GREDNSFYKSCVSEMLRIVMDQ--GCTTKIKV-----LNY
LGERFRVKL---NLPEW--FTHEQ--CAHFLLDECLCIHL-------K-TDVEKFYMLCL
MTRKLFSFAKQECMEENPDSPMFHEVLTPGQLYLMFLKEKMEGWL---------------
----------------------------------------------------------VS
-VKLALEKKPQRV-GGL--------TPDSMT----KLFN----MGTD-LTKAFEYLLATG
NLMSKTGLGMLQNSGLCVVADKLNFIRYLSHFRCVHR--GAAFAKMRTTTVRKLLPESWG
FLCPVHTPDGEPCGLMNHMTAHCEIVAPVY--PT-----S---TLPGLLCSLGVNAA---
---------DGNPG--QAYSD---C----YPVILDGAMIGWVE-KEVAPSVIESLRRFKV
L----------GE-KKVPPWTEI-VLVPQT-----G-KAS---LYPGLYLFTTPCRMVRT
VRNL-----------SLG-----KQELIGIFEQVYLN--------VGIF--EKEIEDGV-
------------------------------------------------------------
------------------------------------------T-----------------
----------------------------THQELFPHSMLSVVAEFIPFSDHNQSPRNMYQ
CQMSKQTMGFPLHSYQYRSDNKLYRLQTPQSPLVRPA-MYDHYDVDN-YPIGTNAIVAVI
SYTGYDMEDAMIVNKSSWERGFAHGSVYKTEIIDLSE-----KVKGDDSI--VFGVK---
PGD--------------------------------PKVMGKL-DADGLPFIGSVLKYGDP
FYGYISLNTG-----------QSHVYFYKYQESCVVDNIKVC------------------
----------------------SNE----TG-TG--------------------------
-------R-F-----KRICVTSRVPRNPTIGDKFASRHGQKGILSRLWPAEDMPFTE-SG
MSPDILFNPHGFPSRMTIGMLIESMAGKSASLHGL-CHDATPFTF---------------
---------------------S----------EE-N-SA---------------------
-----------------------------LEHFGELLKAAG-YNYYGTERLYSGLSGLEL
EADIFIGVVYYQRLRHMVSDKFQVRTTGARDKVTNQPMGGRNVQGGIRFGEMERDALLAH
GTSFLLHDRLFNCSDRSVAQVCMDCGSLLS-----PLLEKPPPNWSAT------------
------------RHRKTICLLCN-------------------------------------
-----KSDSIETVSVPYVFKYFVAELAAMNIKIKLDVK----------------------
----
>tr|H2SUR9|H2SUR9_TAKRU DNA-directed RNA polymerase subunit beta OS=Takifugu rubripes OX=31033 PE=3 SV=3
------------------------------------------------------------
------------------------------------------------------------
------------------------------------------------------------
-----------------------------------------------MSSQADIS-WSI-
--------NG--------------I-PKGIIKQSLGHLPIMVKSQLCNLHGLTPRELVEH
HEEAEEMGGYFIVNGIEKVIRMLIMPRRNYPIAMSRPKWKSRGQGYTQYGMAMRCVKDD-
H-TAINMTLHYLDNGTVMLNFIYQKELFFLP-------LGFALKALV---------DFSD
FH-IYQELV------K----GREDNSFYKKCVTEMLRLVMEE--GCITQSKV-----LNF
LGERFRVKM---NLPEW--YTNEQ--CAHILLDECVCIHL-------K-TNVEKFYMLCL
MTRKLFTFAKQECMEENPDSITFQEVLTPGQLYLMFLKERMAAWL---------------
----------------------------------------------------------VS
-VKLAFEKKAAR--LNL-----SWNAENVM-----KIFN----MGAD-ISKSFEYLLATG
NLSSKSGLGMLQATGLCVVADKLNFIRYLSHFRCVHR--GAAFAKMRTTSVRKLLPESWG
FLCPVHTPDGEPCGLMNHMTANCEIVAQAV--ST-----T---SLPALLCSLGVTPV---
---------DGAPG--QAYSD---C----YPVLLDGAVVGWVE-SELAPAVVDSLRRFKV
L----------KE-KKIPAWTEI-VLVPKT-----G-KPS---LYPALLLFTTPCRLMRP
VQNL-----------SVG-----RQELIGTFEQLYMN--------VGIF--EDEVTPGV-
------------------------------------------------------------
------------------------------------------T-----------------
----------------------------THQELFPHSMLSVVANFIPYSDHNQSPRNMYQ
CQMGKQTMGFPLHTFLDRSDNKLYRLQTPQSPLVRPS-MYDHYDLDN-YPSGTNAIVAVI
SYTGYDMEDAMIVNKASWERGFAHGSIYKTEVVDLAE-----RVKGDDSV--VFGTG---
PGG--------------------------------PGVEDKL-DADGLPHIGSVLRHGDP
LYSYINLNTG-----------QSVICYYRSQEACVVDNIKIC------------------
----------------------SND----NG-SG--------------------------
-------R-F-----KRVCITTRVPRNPTIGDKFASRHGQKGILSRLWPAEDMPFTE-SG
MCPDILFNPHGFPSRMTIGMLIESMAGKSGALHGL-SHDATPFTF---------------
---------------------S----------ED-N-SA---------------------
-----------------------------LEHFGEMLRAGG-YNYYGTERLYSGLSGEEL
EADIFIGVVYYQRLRHMVSDKFQVRTTGARDKVTNQPVGGRNVEGGIRFGEMERDALLAH
GSSFLLHDRLFNCSDRSVAQVCVDCGSLLS-----PLLEKPPPYWSAT------------
------------RHRKTVCVLCG-------------------------------------
-----KSESVASVSVPYVFRYFVAELAAMNIKVKLEVK----------------------
----
>tr|B8CA95|B8CA95_THAPS DNA-directed RNA polymerase subunit beta OS=Thalassiosira pseudonana OX=35128 GN=RPA2_1 PE=3 SV=1
------------------------------------------------------------
------------------------------------------------------------
------------------------------------------------------------
--------------------------------------------------------MRI-
--------S-----------------------RNFGMMPIMTMSKACHLYGKSPAELVKV
KEEQTEFGGYFIVNGIERCVRLLQVPRANHATSIQRSNYKNRGKLYTDLGVAIRCQRHNG
DMSTITNTLHYLTTGGATLKFVARKQEFLLP-------LVLVMRALSGGDGSTRGHGITD
EE-LYNRIV------Q----GDESNTFVRARAELLLREAKQF-NGMQTPEEC-----LAF
VGSRFRLMS---MKANS--TSDVE--IGHYIINRYILIHL-------P-SYGDKLEYTLF
MLRKLYSFAAGDCGVDNADSLQNQEILLPGHLMCTFVKEKFDETL---------------
----------------------------------------------------------AN
-IRLGLLKEMRMDYTKLLT---SVPQVKFWT----KCVDRYGMLSSGGIGKKVQHFLSTG
NIISSTGLDLMQVSGYTIVAEKLNFLRFCAHFRSVHR--GQFFMEMKTTAVRKLLPDQWG
FLCPVHTPDGGPCGLLSHMALKCQCMAYPA--DAKDGEMQ---DLDELLISWGVTPA---
----------GTGG--EGGDGRTISNFTNLPVMVNGRVVGGAS-VKLCKSIAFQLRSLKV
Q----------EK-PTVPPTLEV-AYIPPG-----M-KGG---PYPGLFLFTIAARVVRP
VLQR-----------ATG-----RTEYIGPMEQPFMD--------IACL--PEDIREGI-
------------------------------------------------------------
------------------------------------------T-----------------
----------------------------THQELDPANMLSLIASLTPFSDYNQSPRNMYQ
CQMGKQTMGTPCHSLPYRADNKMYKIQTPQAPLVQTA-VHGEYKMDE-YPNGTNAVVAVL
SYTGFDMEDAMILNKSSYERGFGHASVYKTIKIRLCNKTKRVKIP-PENEGDLPTFR---
----------------------------------HDPVYPHL-DEDGLPRVGQWVEEGDA
LYCLADDDGN-----------KGYPGKHKEKEKACVQTIRRL------------------
--------------------NTGGTSSASRG-SK--------------------------
-------GTD-----DALSITLRFPRNPVIGDKFSSRHGQKGVLSILWPQTDMPFSE-SG
ISPDVIINPHAFPSRMTIGMLIESMAGKSGASHGM-FQDATPFSF---------------
---------------------H----------ESGDKIA---------------------
-----------------------------VDYFGEQLQAAG-YNYYGSEPLYSGVSGCLM
HADLYIGVVFYQRLRHMVSDKYQVRATGTVNPLTRQPIKGRKKGGGIRLGEMERDSLLSH
GTAFLLHDRLLNCSDRHIAYACRRCGDLLS-----PATERSTILSAGQKVSDATK-----
------------HQLRVFCRNAK----CCNAVRDES------------------------
-----NDDAVQPIILPYVYRYLANELAAMNIKMKMNID----------------------
----
>tr|A0A1Y2ER36|A0A1Y2ER36_9FUNG DNA-directed RNA polymerase subunit beta OS=Neocallimastix californiae OX=1754190 GN=LY90DRAFT_378536 PE=3 SV=1
---------------------MPST------------------------------FHTLE
REREF----KHPSKTGSNAE------ELQKLSEPHVESFNAIFHVEGSKD----------
---GKG---LLDRAVDDISPCVIFDGKGSD-------------GSKGNKLKFWIEEVNVG
KPSVMCDGHS---------------------KLLYPYECRERGITYKSKMQAKFC-WTV-
--------ND--------------G-PENSEIKNLGYLPIMVRSSKCNLYGLSSAELIKK
REDSEEFGGYFVINGIERLIRLLIIPRRNNPIALVRSSFQNRGPTYTHYGVSIRCARPD-
Q-TSQTVTIHYCTDGNVTLRFIYRKQEYMVP-------LMLILKSLV---------ECSD
KE-IFERVI------MGNSDREVQDTFITDRMELLLRDFKKF--NLYNREQC-----LAY
LGTKFHVMM---DSPDD--MNALE--VGKEFLKRVILVHL-------N-DDREKFNILIF
MLQKLYALVAGKCVPDNPDSPMNQEVLLGGFLYLAHIKEKLVDIL---------------
----------------------------------------------------------AA
-IKGQINQDIRRGLASV-----DFFNLKYIQ----KVTSK---VNMD-VGRKMEFFLATG
NLITNTGLDLQQVSGYTVVAEKLNYYRYLSHFRSIHR--GSFFAELKTTSVRKLLPEAWG
FLCPVHTPDGGPCGLLNHLSHKCKIITSEY--DI-----S---QLPKHIISLGVSPIYLN
PIITEKQITLSDED--KTNED---LMEQTIMVMVDGKVIGWCS-AKKAKEVADTLRFWKV
N----------GR-NNIPLDIEL-AFIPPS-------RGG---QYPGLFIFTTMSRMMRP
VKYL-----------ANG-----KMDMVGSLEQVYME--------IACL--NEDIVPGV-
------------------------------------------------------------
------------------------------------------T-----------------
----------------------------THQDFSPTDILSVIANMTPFSDFNQSPRNLYQ
CQMGKQTMGTPAHNLPSRTDNKMYRLQTGQTPIVRPK-MHDKYKLDY-YPNGMNAVVAVI
SYTGYDMEDAMILNKSSEERGFGHGIIYKSHFIDLTE-----KCPKGEPNACYFKFQ---
QSTSNLRNL----------E-------------EIEKAKQTL-DQDGLPIVGAKLTTGCA
LYSYFDETSG-----------QTKIVKYKEIEDGFVQEVRAL------------------
----------------------GDE----SN-NR--------------------------
-------G-F-----QKAQIKIRITRRPIIGDKFSSRHGQKGVCSLKWPMIDMPFSE-SG
IVPDVIINPHAFPSRMTIGMFVESMAGKSGALHGI-AQDATPFQF---------------
---------------------S----------ED-HQTA---------------------
-----------------------------VDYFGEQLRAAG-YNYYGNEPMYSGITGKEF
KADIYLGVVYYQRLRHMVSDKYQVRTTGPVHNLTQQPVKGRKRAGGIRFGEMERDSLLAH
GVSYTLQDRLMNCSDYSQAYVCKKCGSILS------PMAVPNTTVVPS------------
------------KRESVVCGTCN-------------------------------------
-----THKYIDLISVPYVFRYLCTELLSMKIRLKLEIN----------------------
----
>tr|A0A0L0T0Q0|A0A0L0T0Q0_ALLM3 DNA-directed RNA polymerase subunit beta OS=Allomyces macrogynus (strain ATCC 38327) OX=578462 GN=AMAG_13021 PE=3 SV=1
---------------------MPSTDV----------------------------FGAVT
RAHNA----QALPESGSLYP------HLHALVAPHLESFNNLTDF---------------
---GANTPSLLDLVIRDLGRKSLHDHKSDANGG------------LGDKISFWIEEIQLA
RPMIPDKAKATQ-------------------RLTYPTECRERLTTYKGKLQVKLC-VSL-
--------ND--------------G-VPQTMIKDMGSIPVMVRSNKCNLFNLPSKDLVAH
HEEPEEMGGYFIVNGIERIVRMLIVGRRNHPLALVRPSFTNRGPSYSEYGVQIRCVRAD-
Q-TSQTNTLHYLHDGAATFRFAYRKQEFLIP-------VMLILRALS---------GATD
KQ-IFDAIV------Q----GNAANTFMTSRVELLLRSFKAH--GLFSQDAC-----LAY
LGKRFHVVL---GLAED--TTDIE--NGRELLRKLVLVHL-------D-TYADKFNQLVF
MIRKLYALVAGECAQDNPDSPQHQEVLLGGHLYGAYLKEKLEDYL---------------
----------------------------------------------------------LG
-LTTAIRTELRLRPATS-----DIRDPKFLT----KILAR---VPAD-MGRKLEYFLATG
NIVTNTGMDLQQMSGYTIVAEKLNFYRYLSHFRCVHR--GAFFAELKTTTVRKLLPEAWG
FLCPVHTPDGAPCGLLNHLSHTCVITTRAS--RA-----D---GVVPLLVALGMTPV---
----------TAAV--IPGDS---D----LNVQLDGRVVGFAP-PNVCKYMADRLRHAKF
H----------GT-YAVPTDLEI-GYVPPS-------NGG---QYPGLFLFACPARMVRP
VTYLGSGIAGDAAVPSSN-----PTDYVGSFEQVYLD--------IACM--KDDVKPGV-
------------------------------------------------------------
------------------------------------------T-----------------
----------------------------THIELDPTSILSVVANLTPFSDFNQSPRNMYQ
CQMGKQTMGTPAQAIQRRTDNKMYRIQTPQTPIVRPN-LHDHYGFDE-FPMGTNAVIAVI
SYTSYDMEDAMILNKSAHERGFGYGTVYKSEIVDLDDY----RNR-SEPLNVHFGY----
-------------------P-------------AELGEHDLL-DSDGFVAVGVKIKQGDP
LAAIVDQTSG-----------RVRYAKYKGLEDAYVDTVRVL------------------
----------------------GND----NG-DG--------------------------
-------P-C-----TKVHIKLRIPRPPVIGDKFSSRHGQKGVCSQKWPLIDMPFSE-TG
IVPDVIINPHAFPSRMTIGMFVEQMAAKSGALHGL-KQDATPFKF---------------
---------------------N----------ED-H-TA---------------------
-----------------------------ASYFGEQLAAAG-FNHLGNEPMYSGITGEEF
KADIYLGIVYYQRLRHMVSDKYQVRTTGPVHNLTMQPVKGRKRNGGIRFGEMERDSLLGH
GVSFLLQDRLMNCSDYSQTHICKACGSFLG--------AVSLPAQDG-------------
------------FRRNVVCRACG-------------------------------------
-----DKSKIDVVAIPYVFRYLCTELLAMGIRLKLEVA----------------------
----
>tr|A0A2H5U9I3|A0A2H5U9I3_RHIID DNA-directed RNA polymerase subunit beta OS=Rhizophagus irregularis (strain DAOM 181602 / DAOM 197198 / MUCL 43194) OX=747089 GN=GLOIN_2v1654278 PE=3 SV=1
---------------------------MS---------------SK---------FNTLE
REKLF----LNPSSNKFGYP------ELQKLVKPHIDSFNSLLDPP--------------
---RQG---LLNFAIDDIGTQEIFDKPNNSPE-------------RGNKLSIWIDDVIIA
KPLLPESVRLTT-----------------S-RQIYPSECRERLTTYAGKMSIKVC-WQV-
--------ND--------------G-PVLAEYRPVGMLPIMVKSNRCNLQNLYPKQLIQH
KEESEETGGYFIINGIEKMIRLLLIPRRHHVMALARSSFANRGANYTEYGVQIRCAKLD-
Q-TTVTNTMHYLKDGNCLIRFTWKKQEFMVP-------VLLIMKSLI---------EVTD
KG-IYDMLV------Q----GEHLNTFLSDRVEFMLYNFKSY--NVQSRDQC-----ATL
LGDKFRVTF---SPPSY--YTNKQ--VGDYVLNKVILVHL-------R-TNKDKFNLLTF
MIRKLYSLVAGECCQDNPDSPQNQEILLGGHLYGMIIKEKLSDYL---------------
----------------------------------------------------------NS
-IRAAVSMDVNAK-KKV-----DFNDKKYMN----SLLTK---NNTEFVGQKLAYFLATG
NLISNTGLDLMQTTGYTIIAEKINFFRFISHFRCVHR--GSFFTTLKTTTVRKLLPEAWG
FLCPVHTPDGTPCGLLNHLSHTCRVITETV--KV-----N---KIPEMLAELGVSIN---
---------VLQQA--LSEGP---P----LCVQLDGKIIGYCT-NRQAKIIANELRRRKF
D----------KT-KPIPLDLEI-GYVPPS-------NGG---QYPGIYLFSTPSRMMRP
VKYL-----------FNN-----KTDMIGSFEQVYMD--------IACL--NEDIIKGV-
------------------------------------------------------------
------------------------------------------T-----------------
----------------------------THQEFAPTNVLSILANLTPFSDCNQSPRNMYQ
CQMAKQTMGTPSTSLRYRTDNKLYRLQTGQSPIVRSG-LYNTLGFDG-FVSGTNAIVAVI
SYTGYDMEDAMIINKSAHERGFAYGTIYKSEIVDLNDE----RER-GEPIKHHFSLG---
EDA-------------------------------SPAWREKL-SNDGLPLIGVKLTNGDP
LCAYYDDTTK-----------VTKIKKYKGTEDAYVEEVRLI------------------
----------------------GDD----AG-KE--------------------------
-------E-V-----QKVHIKLRVPRPSVIGDKFASRHGQKGVLSQLYPQVDMPFTE-SG
MQPDIIINPHAFPSRMTIGMFVESLAGKSGALYGV-AQDCTPFKF---------------
---------------------N----------EN-D-TA---------------------
-----------------------------VDYFGKQLVRAG-YNYHGNEPMYSGITGEEF
QADIYIGVVYYQRLRHMVSDKWQVRSTGPVHNLTMQPIGGRKKSGGIRFGEMERDSLLAH
GMSFCLQDRLMNCSDYSQCHLCSKCGTIFT-----ALISKEHETRNDVKY----------
------------KKHHMICKICD-------------------------------------
-----TSKYISLIKIPFAFRYLATELASMGIKITLESKY---------------------
----
>tr|A0A2N8U8X1|A0A2N8U8X1_9BASI DNA-directed RNA polymerase subunit beta OS=Sporisorium reilianum f. sp. reilianum OX=72559 GN=SRS1_12433 PE=3 SV=1
MSESMSSASSSSSRSSFDGPSTPPDTVHSLPNSLKAARQEAGIDAEEPLWKKRHTFFTLE
RQERY----SAPTDTGFVSP------ELTELVAPNIESFNALWAEDPSLDPPASATVSGF
VNEGTG---LLEKSLRRLAPRIVFDGQGDANNG------------LGNRITLRMDSVNLS
KPLVNERAKGVR-----------------E-RRVFPTEARERLFTYTGKLTARLC-WSV-
--------NG--------------D-PEQSDIVSLGNCPVLVRSNRCNLRGMSSRELVAH
HEESNEFGGYYLVNGNERLIRYLIVAKANSPQAIERPSFEKRGPSYSNKAIVIRCLHKD-
DLISVTNAVHYLHNGGLTLRFSWRKQEYMVP-------VVMVLKALV---------DATD
KE-IFASIV------Q----GDFENTFLTDRVELLLRNFKQY--SLWSGHQC-----LEY
LGSKFRVVL---GCPED--WNDAQ--VGSELIHRIFLVHL-------D-SPREKFKMLIF
MIQKLYSLVAGESCADNADSPQHHEILMPGFLVGQIIKERIDEAV---------------
----------------------------------------------------------GN
-IRAQIARDVRMKVKGL-----DFYDTRYVK----KTVSK---VNID-IGVKIASFLATG
NLSSPSGLDLQQTSGFTIMAEKLNFARYLAHFRSVHR--GAFFAELKTTSVRKLLPEAWG
FLCPVHTPDGSPCGLLNHFSHTCRMTTRQP--DV-----S---HIHALLSGLGMTEAAFA
VGAVGAAAQKSSGA--NASDN---V----VVVQLDGAILGYTT-PALAKHMATALRIWKT
E----------GL-HHVPLDLEI-GFVPTS-------RAG---QYPGLYLFSNRARMLRP
VRLL-----------HNN-----RIDLVGPFEQVYLD--------IACD--PSEIIPGI-
------------------------------------------------------------
------------------------------------------S-----------------
----------------------------THVELAPTSILSVLANLTPFSDYNQSPRNVYQ
AQMMKQTMGTASTSVSRRTDNKLYRIQTPQTPVVRNE-LYNKYGFDD-YPNGTNAVVAVI
SYTGYDMEDAMILNKSAHERGFGYGTVYKSETVDLRDLKGKASSSSVPTL--HFGFA---
PNS----------------R-------------PTEAQRAIL-DQDGLPYVGQKVLAGEP
ICAYWDEVSG-----------KTMFKKFKGDEYAYVDTVRLL------------------
----------------------GSDAGSGGG-DS--------------------------
-------E-C-----QKVQIMLRITRSPVIGDKFSSRHGQKGVCSQKWPAVDMPFSE-SG
MQPDVIINPHAFPSRMTIGMLIESIAGKAGAMHGI-AQDSTPFTF---------------
---------------------S----------ED-F-TP---------------------
-----------------------------TEFFGEQLKAAG-YNHVGNEPMYSGITGQEL
RADIYLGVVYYQRLRHMVNDKFQVRTTGPVHALTRQPIKGRKRAGGIRFGEMERDALLAH
GTSYMLQDRLMNCSDYSTSYVCRTCGSLLS-----VGFDASAASHGGAVSSIDRTTQGTT
PIL---------GPNGEFCRVCRAEDEVRRQQGLEPLRGKRLPVGGV---EAHIGIPQSN
VISNVTGGDLDVVAVPYVLKYLVAELAAMGIKMSFGVSP---------------------
----
>sp|Q9P7X8|RPA2_SCHPO Probable DNA-directed RNA polymerase I subunit RPA2 OS=Schizosaccharomyces pombe (strain 972 / ATCC 24843) OX=284812 GN=rpa2 PE=3 SV=2
--------------------------------------------MS---------FQTLE
RERTF----KNPPKDGTSFP------DLQKAVKPHVDSFNALT-----------------
---NAG---LLNYAVKEIGEKCAFDSITQEEGGA---------LKFGNKISFRVDEVQIA
KPMLSSRERSSI-----------------N-RKVYPAEARERLTTYKSRLVLKFS-WSV-
--------NG--------------G-PRQSEMREVGMIPIMVRSNRCHLEGLSPAELIAH
KEESEEMGGYFIVNGIEKLIRMLILPKRNHPTAIIRPSFANRGTSYSQYGLSIRCVRPD-
Q-SSLTNTLHYLNNGVTMFRFHWRKNEYLIP-------SMMILKALL---------ETSD
KE-IFEGIV------G----KDLGNTFLTDRVELMLRAYKSY--GLYSQTET-----LQY
LGSKFRVVL---GVAED--LTDVE--VGRFLLQKVVLVHL-------R-EAKDKFRLLLF
MIRKLYALVAGECCADNPDSPQHQEILLGGFLYGQILKEKIEDWL---------------
----------------------------------------------------------NS
-IRAQINLDVRRSAPGV-----DFSDRKYLT----RVFSK---INND-IGTKLQYFLSTG
NLVSNTGLDLQQATGYTVVAEKLNFYRFLSHFRMVHR--GAFFAELKTTTVRKLLPEAWG
FMCPVHTPDGSPCGLLNHLARKCEIVTHPS--DV-----S---QIPSLLLSLGVDPP---
----------SVVG--HE-SG---W----GCVQLDGKIVGWCT-YKLAKHVADVLRLMKI
EYAVKLRNGTATEPAKVPLDLEI-GYVPPS-------HNG---QYPGLYLFSNPARMVRP
VKHI-----------STG-----ELDMLGPFEQVYMD--------IACF--PKEIVPKV-
------------------------------------------------------------
------------------------------------------S-----------------
----------------------------THVEYSPTNVLSIVANMTPFSDFNQSPRNMYQ
CQMGKQTMGTPGTALRYRTDNKLYRLQTGQTPVVRPK-LHNTYGLDH-YPNGTNAVVAVI
SYTGYDMEDAMILNKSAHERGFGYGTVYKGESFDLSQK----RRR-GEPVVHHFGFA---
PGS----------------T-------------PRREWLQKL-DADGLPFIGIKLEDGDP
IVAYYDESTG-----------QNFIETYHGTEPGFVDEVRLL------------------
----------------------GND----VG-DS--------------------------
-------E-C-----QQIHVKLRITRSPIIGDKFSSRHGQKGICSQKWPTVDMPFTE-SG
MQPDIIINPHAFPSRMTIGMFIESLAGKAGACHGL-AQDSTPFIY---------------
---------------------S----------EQ-Q-TA---------------------
-----------------------------ADYFGEQLVKAG-YNYHGNEPMYSGITGQEM
KADIYIGVVYYQRLRHMVSDKFQVRTTGPIHNLTRQPVKGRKRAGGIRFGEMERDAVIGH
GTSFLMQDRLMNCSDYAQSWVCRDCGSIIS------IMSTISMNGVG-------------
------------SASEVRCRSCA-----KPALGLED--------------TSDIWQDGSG
KKFV-GGTNTTLIALPSVFNYLTAELTAMNIKMMLEVK----------------------
----
>tr|A0A1D8PQM4|A0A1D8PQM4_CANAL DNA-directed RNA polymerase subunit beta OS=Candida albicans (strain SC5314 / ATCC MYA-2876) OX=237561 GN=RPA135 PE=3 SV=1
------------------------MTLAK--------------------------FRTLE
REKRF----QNPPKDMDSYP------LLKDAVAPHVGSFNALMDGP--------------
---DGG---LLNLAVKDIGSKTIFDTPETS-------------GRLGNKLKIRVDSVQLA
KPSVPANDKLSL------------------NRKTFPSECRERMVTYRSRLMLNVT-WSV-
--------ND--------------E-EEVSEVREAGQIPIMLKSNRCHLEKLSPNQLVEA
KEESDELGGYFIVNGIEKLIRMLIVQRRNHPMAIIRPSFGNRGASYTKFGIQIRSVRPD-
Q-TSQTNVLHYLNDGNVTFRFSWRKNEFLVP-------VVMILKALI---------ETND
RE-IFDGIV------G----NDTENSFLTDRLELLLRTYKTY--NLYSQQET-----LAY
LGDKFRVVF---GASPD--MSDIE--VGKEVLKRIVLVHL-------P-NNADKFRMLLF
MIRKLYSLVAGDCAPDNPDATQHQEVLLGGFLYGMIIKEKIEEYL---------------
----------------------------------------------------------QN
-IKLQIQSDINRG-VGI-----NFDDRKYMT----RVFSR---INEN-IGQKLQYFLSTG
NLVSQSGLDLQQVSGYTVVAEKINFYRFISHFRMVHR--GSFFAELKTTTVRKLLPESWG
FLCPVHTPDGSPCGLLNHLSHKCKIATEAS--DV-----S---QVPKALTQLGVLPA---
-----------DSF--AAGPN---L----CCVQLDGKIVGWTT-HEQGRIVADTLRYWKV
N----------GG-HGLPLDLEI-GYVPPS-------NKG---QYPGLYIFGGHSRMMRP
VKYL-----------PLD-----KEDIVGPFEQVYMN--------VAVT--PEEIENNI-
------------------------------------------------------------
------------------------------------------H-----------------
----------------------------SHVEFTPTNILSILANLTPFSDFNQSPRNMYQ
CQMGKQTMGTPGTALVHRSDNKLYRLQTGQTPIVKAN-LYDDYGMDN-FPNGMNAIVAVI
SYTGYDMDDAMIINKSADERGFGYGTVYKTEKVDLSQ-----SRRRGDPITQHFGFG---
SDE------------------------------WPEAWKEKL-DADGLPLIGVKVEEGDP
IVAYYDDTLG-----------KTKVKTYHSSEPAYIEEVKLL------------------
----------------------GDDSNEQEG-----------------------------
---------------QQITIKYRITRQPLIGDKFSSRHGQKGVCSRKWPQIDMPFTE-SG
MQPDVIINPHAFPSRMTIGMFVESLAGKAGALHGI-AQDSTPWKF---------------
---------------------N----------EQ-D-TP---------------------
-----------------------------ADYFGEQLLKAG-YNYHGNEPMYSGATGEEL
RCDIYIGCVYYQRLRHMVNDKFQVRSTGPVNSLTMQPVKGRKRSGGIRVGEMERDALIGH
GTSFLLQDRLLNCSDYTQTPVCRSCGSILT--------TQTSVPRIG-------------
------------SMASIRCRRCA-----VGLDKYEG-----------YAADSDIWEDGHG
KKFV-GGDDTTTVAIPFVLKYLDSELSAMGIKMRYNVEPK--------------------
----
>sp|Q75DS1|RPA2_ASHGO DNA-directed RNA polymerase I subunit RPA2 OS=Ashbya gossypii (strain ATCC 10895 / CBS 109.51 / FGSC 9923 / NRRL Y-1056) OX=284811 GN=RPA2 PE=3 SV=2
---------------MSVMEPLSANRTAQ--------------------------FRTLE
REARF----VSPPKDKSAYP------LLYEAVEPHVGSFNALTEGP--------------
---GGG---LLNLGARDIGAKVVFDGKASDENP----------NYLGNKLALSVTQVSLT
KPMSNDGVTAAA-----------------E-RNVFPAEARKRLTTYRGKLLLKLN-WSV-
--------ND--------------GEETFSEVRDCGPLPVMLQSNRCHLHKMSPQELVEH
KEESDELGGYFIVNGIEKLIRMLIVQRRNHPMAIIRPSFANRGTSYSHYGVQIRCVRPD-
Q-TSQTNVLHYLNDGQVTFRFSWRKNEYLVP-------VVLILKALT---------DASD
RE-IFDGIV------G----ADTSNSFLTDRLELLLRGFKKRFPQLLNRRQV-----LQY
LGDKFRVVL---QASPD--MSDYL--VGQELLRRIVLVHLG------D-ENTDKSNMLMF
MIRKLYSLVAGECCPDNPDATQHQEVLLGGFLYGMIVKEKIEEYL---------------
----------------------------------------------------------QN
-IKLQIQADVNRG-MPV-----DFKDRKYMT----RVLTR---INEN-IGSKLQYFLSTG
NLVSQSGLDLQQVSGYTVVAEKINFYRFISHFRMVHR--GSFFAQLKTTTVRKLLPESWG
FLCPVHTPDGSPCGLLNHFAHKCKISTTQS--DV-----S---KIPTLLYSLGVSPA---
----------AHVT--AAGPS---L----CCVQLDGKIVGWCS-HEQGRIVADTLRYWKV
E----------GKTDGLPLDLEI-GYVPAS-------KRG---QYPGLYLFGGHSRMMRP
VRYL-----------PLD-----KQDIVGPFEQVYMD--------IAVT--PEEIQNNV-
------------------------------------------------------------
------------------------------------------H-----------------
----------------------------THVEFSPTNILSILANLTPFSDFNQSPRNMYQ
CQMGKQTMGTPGVALCHRSDNKLYRLQSGQTPIVKAN-LYDDYGMDN-FPNGTNAVVAVI
SYTGYDMDDAMIINKSADERGFSYGTVYKTEKIDLSLS----RGR-GDPVTQHFGFG---
TDE------------------------------WPKEWLEKL-DEDGLPIIGSYVEEGDP
ICAYFDDTLN-----------KTKIKTYHSSEPAYIEEVTLI------------------
----------------------GDE----SN-KF--------------------------
-------QEL-----QYITIKYRIRRVPQIGDKFSSRHGQKGVCSRKWPTVDMPFSE-TG
IQPDVIINPHAFPSRMTIGMFVESLAGKAGALHGI-AQDATPWTF---------------
---------------------S----------EE-D-TP---------------------
-----------------------------ADYFGDQLLKAG-YNYHGNEPMYSGATGEEL
RADIYIGVVYYQRLRHMVNDKFQVRSTGPVNSLTMQPVKGRKRHGGIRVGEMERDALIGH
GTSFLLQDRLLNSSDYTQSAVCRECGSILT--------TQSSVPKIG-------------
------------SMVTIRCRRCA-----ISFDEAKKIITQQDSEDSIFIDDSHIWEDGQG
NKFV-GGGNTTTVAIPFVLKYLDSELAAMGIRLRYNVDPK--------------------
----
>tr|G0WEC6|G0WEC6_NAUDC DNA-directed RNA polymerase subunit beta OS=Naumovozyma dairenensis (strain ATCC 10597 / BCRC 20456 / CBS 421 / NBRC 0211 / NRRL Y-12639) OX=1071378 GN=NDAI0G03600 PE=3 SV=2
--------------MSKVIKPPSKARTAH--------------------------FRTLE
RESRF----INPPKDKSAFP------LLQEAVEPHIGSFNALTEGP--------------
---DGG---LLNQGVKDIGEKVIFDGRSLDNNDIDTIKE----AYLGNKLSLSVEQVSIA
KPMSNDGVSSGV-----------------E-RKVFPSETRQRLSSYKGKLMLKLK-WSV-
--------NN--------------GEEVYSEVRDCGGLPIMLQSNRCHLNKLSPYDLVQH
KEESDEMGGYFIINGIEKLIRMLIVQRRNHPMAIIRPSFANRGASYSQYGIQLRSVRPD-
Q-TSQTNVLHYLNDGQVTFRFSWRKNEYLVP-------VVMILKALC---------DTSD
RE-IFDGII------G----SDLKDSFLTDRLELLLRGFKKRYPTLQNRTQV-----LQY
LGDKFRVAF---QASPD--KSDYE--VGQELIDRIVLVHLGK-----G-NNQDKFNMLLF
MIRKLYSLVAGECSPDNPDATQHQEVLLGGFLYGMIIKEKIDEYL---------------
----------------------------------------------------------QN
-IVAQIRTDSNRG-LAI-----NFKDRKYMA----RVLMR---VNDN-IGSKLQYFLSTG
NLVSQSGLDLQQVSGYTVVAEKINFYRFISHFRMVHR--GSFFAQLKTTTVRKLLPESWG
FLCPVHTPDGSPCGLLNHFAHKCKISTQQS--DV-----S---QVPALLYSLGVSPV---
----------SHIF--AAGPS---L----CCVQIDGKIIGWVS-HEQGKIIADTLRFWKV
E----------GKVPGLPLDLEI-GYVPPS-------NSG---QYPGLYIFGGHSRMMRP
VKYL-----------PLD-----KEDIVGPFEQVYMN--------IAVT--PQEIENNT-
------------------------------------------------------------
------------------------------------------H-----------------
----------------------------THVEFTPTNILSILANLTPFSDFNQSPRNMYQ
CQMGKQTMGTPGVALCHRSDNKLYRLQSGQTPIVKAN-LYDDYGMDN-FPNGTNAVVAVI
SYTGYDMDDAMIINKSADERGFGYGTMYKVEKVDLSLN----RSR-GDPITQHFGFG---
NDE------------------------------WPKEWLDKL-DDDGLPYIGTYVEEGDP
ICAYFDDTLN-----------KTKIKTYHSSEPAYIEEVNLI------------------
----------------------GDE----SN-KF--------------------------
-------QEL-----QTVSIKYRIRRTPQIGDKFSSRHGQKGVCSRKWPTIDMPFSE-TG
IQPDVIINPHAFPSRMTIGMFVESLAGKSGALHGV-AHDATPWIF---------------
---------------------N----------EN-D-TP---------------------
-----------------------------ADYFGDQLLKAG-YNYHGNEPMYSGATGEEL
RADIYIGVVYYQRLRHMVNDKFQVRSTGPVNSLTMQPVKGRKRHGGIRVGEMERDALIGH
GTSFLLQDRLLNCSDYTQTSVCRECGSILT--------TQQSVPRIG-------------
------------SLSTVCCRRCA-----IKFDKAKALLASQDGDANVFIDDSQIWEDGQG
NKFV-GGNDTTTVAIPFVLKYLDSELTAMGIRLRYNVEPK--------------------
----
>sp|P22138|RPA2_YEAST DNA-directed RNA polymerase I subunit RPA135 OS=Saccharomyces cerevisiae (strain ATCC 204508 / S288c) OX=559292 GN=RPA135 PE=1 SV=1
--------------MSKVIKPPGQARTAD--------------------------FRTLE
RESRF----INPPKDKSAFP------LLQEAVQPHIGSFNALTEGP--------------
---DGG---LLNLGVKDIGEKVIFDGKPLNSED-EISNS----GYLGNKLSVSVEQVSIA
KPMSNDGVSSAV-----------------E-RKVYPSESRQRLTSYRGKLLLKLK-WSV-
--------NN--------------GEENLFEVRDCGGLPVMLQSNRCHLNKMSPYELVQH
KEESDEIGGYFIVNGIEKLIRMLIVQRRNHPMAIIRPSFANRGASYSHYGIQIRSVRPD-
Q-TSQTNVLHYLNDGQVTFRFSWRKNEYLVP-------VVMILKALC---------HTSD
RE-IFDGII------G----NDVKDSFLTDRLELLLRGFKKRYPHLQNRTQV-----LQY
LGDKFRVVF---QASPD--QSDLE--VGQEVLDRIVLVHLGK-----D-GSQDKFRMLLF
MIRKLYSLVAGECSPDNPDATQHQEVLLGGFLYGMILKEKIDEYL---------------
----------------------------------------------------------QN
-IIAQVRMDINRG-MAI-----NFKDKRYMS----RVLMR---VNEN-IGSKMQYFLSTG
NLVSQSGLDLQQVSGYTVVAEKINFYRFISHFRMVHR--GSFFAQLKTTTVRKLLPESWG
FLCPVHTPDGSPCGLLNHFAHKCRISTQQS--DV-----S---RIPSILYSLGVAPA---
----------SHTF--AAGPS---L----CCVQIDGKIIGWVS-HEQGKIIADTLRYWKV
E----------GKTPGLPIDLEI-GYVPPS-------TRG---QYPGLYLFGGHSRMLRP
VRYL-----------PLD-----KEDIVGPFEQVYMN--------IAVT--PQEIQNNV-
------------------------------------------------------------
------------------------------------------H-----------------
----------------------------THVEFTPTNILSILANLTPFSDFNQSPRNMYQ
CQMGKQTMGTPGVALCHRSDNKLYRLQTGQTPIVKAN-LYDDYGMDN-FPNGFNAVVAVI
SYTGYDMDDAMIINKSADERGFGYGTMYKTEKVDLALN----RNR-GDPITQHFGFG---
NDE------------------------------WPKEWLEKL-DEDGLPYIGTYVEEGDP
ICAYFDDTLN-----------KTKIKTYHSSEPAYIEEVNLI------------------
----------------------GDE----SN-KF--------------------------
-------QEL-----QTVSIKYRIRRTPQIGDKFSSRHGQKGVCSRKWPTIDMPFSE-TG
IQPDIIINPHAFPSRMTIGMFVESLAGKAGALHGI-AQDSTPWIF---------------
---------------------N----------ED-D-TP---------------------
-----------------------------ADYFGEQLAKAG-YNYHGNEPMYSGATGEEL
RADIYVGVVYYQRLRHMVNDKFQVRSTGPVNSLTMQPVKGRKRHGGIRVGEMERDALIGH
GTSFLLQDRLLNSSDYTQASVCRECGSILT--------TQQSVPRIG-------------
------------SISTVCCRRCS-----MRFEDAKKLLTKSEDGEKIFIDDSQIWEDGQG
NKFV-GGNETTTVAIPFVLKYLDSELSAMGIRLRYNVEPK--------------------
----
>tr|A0A0L8RA78|A0A0L8RA78_SACEU DNA-directed RNA polymerase subunit beta OS=Saccharomyces eubayanus OX=1080349 GN=DI49_5467 PE=3 SV=1
--------------MSKVIKPPSQTRTAD--------------------------FRTLE
RESRF----INPPKDKSAFP------LLEEAVRPHIGSFNALTEGP--------------
---DGG---LLNLGVQDIGEKVIFDGKPFDSED-ETANS----SYLGNKLSVSVEQVSIA
KPMSNDGVSSAV-----------------E-RKVYPSESRQRLTSYRGKLLLKLK-WSV-
--------NN--------------GEENMYEVRDCGGLPVMLQSNRCHLNKMSPYELVQH
KEESDEIGGYFIVNGIEKLIRMLIVQRRNHPMAIIRPSFANRGASYSQYGIQIRSVRPD-
Q-TSQTNVLHYLNDGQVTFRFSWRKNEYLVP-------AVMILKALC---------HTSD
RE-IFDGII------G----DDVKDSFLTDRLELLLRGFKKRYPQLQNRTQV-----LQY
LGDKFRVVF---QASPD--QSDLE--VGQEVLDRIVLAHLGK-----D-GNQDKFRMLLF
MIRKLYSLVAGECSPDNPDATQHQEVLLGGFLYGMILKEKIDEYL---------------
----------------------------------------------------------QN
-IIAQVRMDISRG-MAI-----NFKDKRYMS----RVLMR---VNEN-IGSKMQYFLSTG
NLVSQSGLDLQQVSGYTVVAEKINFYRFISHFRMVHR--GSFFAQLKTTTVRKLLPESWG
FLCPVHTPDGSPCGLLNHFAHKCRISTQQS--DV-----S---KIPSLLYSLGVAPA---
----------SHTF--AAGPS---L----CCVQIDGKIIGWVS-HEQGKIIADTLRYWKV
E----------GKTPGLPVDLEI-GYVPPS-------TRG---QYPGLYLFGGRSRMLRP
VRYL-----------PLD-----KEDIVGPFEQVYMN--------IAVT--SQEIQNDV-
------------------------------------------------------------
------------------------------------------H-----------------
----------------------------THVEFTPTNILSILANLTPFSDFNQSPRNMYQ
CQMGKQTMGTPGVALCHRSDNKLYRLQTGQTPIVKAN-LYDDYGMDN-FPNGFNAVVAVI
SYTGYDMDDAMIINKSADERGFGYGTMYKTEKVDLALN----RSR-GDPITQHFGFG---
NDE------------------------------WPKEWLEKL-DEDGLPYIGTYVEEGDP
ICAYFDDTLN-----------KTKIKTYHSSEPAYIEEVNLI------------------
----------------------GDE----SN-KF--------------------------
-------QEL-----QTVSIKYRIRRTPQIGDKFSSRHGQKGVCSRKWPTIDMPFSE-TG
IQPDIIINPHAFPSRMTIGMFVESLAGKAGALHGI-AQDSTPWIF---------------
---------------------N----------ES-D-TP---------------------
-----------------------------ADYFGDQLAKAG-YNYHGNEPMYSGATGEEL
RADIYVGVVYYQRLRHMVNDKFQVRSTGPVNSLTMQPVKGRKRHGGIRVGEMERDALIGH
GTSFLLQDRLLNSSDYTQASVCRECGSILT--------TQQSVPRIG-------------
------------SISTVCCRRCS-----MRFEDAKKLLNKSEDGEGVFIDDSQIWEDGQG
NKFV-GGNETTTVAIPFVLKYLDSELSAMGIRLRYNVEPK--------------------
----
>tr|E4V6W4|E4V6W4_ARTGP DNA-directed RNA polymerase subunit beta OS=Arthroderma gypseum (strain ATCC MYA-4604 / CBS 118893) OX=535722 GN=MGYG_08753 PE=3 SV=1
-------------------MGGKSDADWS---------------VE---------YDTLR
RERLF----RHPPKDKTAYP------ALAAAIRPHIDSFNALFE----------------
---DSK---VLDAALKDIGIKSFIDGNSKTPEEKAARREDGRRAPKRNKLSVRITELFLE
KAVLPASNKYST-----------------RNREIYPAECRERHATYRGKLRARLE-YRV-
--------NN--------------G-EWKESVRELGQVPIMLRSNRCHLEKATPAQLVDR
KEESEELGGYFVVNGNEKLIRMLIVGKRNFPTAIIRNSFQKRGSAYTKFGVQIRSVRPD-
Q-TSQTNVLHYLNDGNVTFRFSWRKNEYLVP-------VMMILKALI---------ETND
RE-IFERLV------GGEGSLGIENTFVTDRVELLLRTYKAY--GVHSRSKC-----RAY
LGSKFRFVL---GMPED--VPDED--VGTEFLRKIVLPHLGNQNVTET-QNNDKFNMILF
MIRKLYNLVAGDCAPDNPDAVSNQEVLLGGYLYGMLLKERLEEWL---------------
----------------------------------------------------------KS
-VGPIVRDWRLKN-DDA-----KFTDPSFERDFLARVIGR---TNEN-IGGAMEYFLSTG
NLVSPTGLDLQQPSGYTVMAEKINFYRFISHFRMIHR--GSFFAQLKTTTVRKLLPESWG
FLCPVHTPDGSPCGLLNHLAHKCLISTSNL--DV-----S---GVPGVLAGLGVTSE---
----------SSCS--T--EE---S----IPVLLDGKILGYCT-PKQSRVIADTLRYWKV
Q----------GH-KHIPVELEI-GYVPSS-------NGG---QYPGVYMFSEAARMYRP
VRYL-----------PLD-----RLDYVGPFEQPYME--------IACV--ASDIKNGV-
------------------------------------------------------------
------------------------------------------S-----------------
----------------------------THIEFDPTHILSILANMTPFSDFNQSPRNMYQ
CQMGKQAMGTPGTAIEYRTDNKLYRLQTGQTPVVRPP-LYNAYGLDN-FPNGMNAVVAVI
SYTGYDMDDAMIINKSSHERGFGYGTIYKTKIYALDDKESRGRGKSKRAITKLFGFA---
PGG----------------L-------------IKAEWKSQL-DEDGLPHIGAKVSEGSL
VCAWYTVQYDPATDTYINVDKQTHFLKYKDGEEGFVDSVRVL------------------
----------------------GSE----TG-NE--------------------------
-------V-C-----QAVSIKYRVPRRPVIGDKFSSRHGQKGVLSQLWPSADMPFSE-SG
IQPDVIINPHAFPSRMTIGMFVESLAGKAGSLHGL-PQDSTPFQF---------------
---------------------S----------EE-T-TA---------------------
-----------------------------GDYFGKQLQKAG-YNFHGNEPMYSGITGREF
AADIYIGVVYYQRLRHMVNDKFQVRTTGPVNALTGQPVKGRAKGGGIRVGEMERDALLAH
GAAFLLQDRLMNCSDSQRAWICRACGSFIS--TQVAVSQLLSPHKNPAMEAVVQSTADAI
AKPLSGVSALGGLAGIVRCRRCA-----REAVFDDP--------------RAEVWEDGTG
KRYV-GGSDTTVVAVPGVLKYLDVELAAMGIKMRFHVDN---------------------
----
>tr|Q5B697|Q5B697_EMENI DNA-directed RNA polymerase subunit beta OS=Emericella nidulans (strain FGSC A4 / ATCC 38163 / CBS 112.46 / NRRL 194 / M139) OX=227321 GN=ANIA_03933 PE=3 SV=1
------------------MAPAATDTNWS---------------VN---------YDVLK
RENLF----RNPPQDKTAYP------SLAESIKPHVDSFNALFE----------------
---KGG---IIEAGLKDIGTRTFLDEVVETAEQKQQRLAEGRRAPRRNKLHVRIKEVFLE
KPTIPLTNKYTA-----------------RNRNIYPSECRERHATYRGKLRAKIE-YRV-
--------NN--------------G-DWTEQVRELGQVPIMLRTNRCYLEKATPAELVQH
KEESEELGGYFIVNGNEKLIRMLIVGRRNYPMAIVRNTFTNRGHAYSKFGIQIRSVRPD-
Q-TSQTNVLHYLNDGNVTFRFSWRKNEYIIP-------VVMILKALV---------ETND
RE-IFEGIV------GSASSEGINNTFVTDRVELLLRTYKAY--KLHSRSEC-----RAF
IGEKFKPVL---GVPAD--TPNEE--AGTEFLRKVVLPHLGNQNVTET-QDYDKFKMLMF
MIRKLYALVAGDCAPDNPDAVSNQEILLGGFLYGMLLKERLDEWV---------------
----------------------------------------------------------RS
-FGPILRDWSNRN-HGA-----RFTDPAFERDFVSKVIRR---SNEN-IGGAMEYFLSTG
NLVSPTGLDLQQTSGYTVMAEKINFYRFISHFRMIHR--GSFFAQLKTTTVRKLLPESWG
FLCPVHTPDGSPCGLLNHLAHKCLVATSDT--DV-----S---HLPKLLVQLGVRNE---
----------SSVS--L--DE---S----VTVQLDGRIIGYCS-PKQARVIASTLRHWKV
S----------GT-NNVPLGLEI-GYVPNS-------NGG---QYPGIYMFSQAARMYRP
VKYL-----------PLD-----KLDYVGPFEQPFME--------IACL--PSDLVKGL-
------------------------------------------------------------
------------------------------------------S-----------------
----------------------------THIEFTPTNILSIVANMTPFSDYNQSPRNMYQ
CQMSKQTMGTPGTAIDYRTDNKLYRLQTGQTPIVRPP-LYNAYGLDN-FPNGTNAVVAII
SYTGYDMDDAMIINKSSHERGFGYGTVYKTKVHSLDEKDSR-RTKSKQAVQKLFGFA---
PGS----------------E-------------IRAEWRATL-DEDGFPHIGAEIKEGSI
VAAYHTVRYDATSDSYINVDGITHFVKYKDSERAYIDSIRIM------------------
----------------------GSE----TG-TE--------------------------
-------P-A-----QAISVKYRIPRKPIIGDKFSSRHGQKGVCSQLWPAVDMPFSE-SG
IQPDLIINPHAFPSRMTIAQMIESMAGKAGALHGH-PQDCTPFQF---------------
---------------------S----------EE-Y-TA---------------------
-----------------------------TDYFGEQLRRAG-YNYYGNEPLYSGITGKEF
AADIFIGVVHYQRLRHMVNDKFQVRTTGPVNNLTGQPVKGRAKGGGIRVGEMERDSLIAH
GAAYILQDRLMNCSDSQRAWICRDCGSFLS--------TQVAVSSAGSSKARMAAKNSSG
------SAALGGNAGIVRCRRCA-----REAVFDDS--------------RAVVWEDGEG
RRFV-GGDNVTVVAVPGVLRYLDVELAAMGIRMKFRVDN---------------------
----
>tr|B8N4K6|B8N4K6_ASPFN DNA-directed RNA polymerase subunit beta OS=Aspergillus flavus (strain ATCC 200026 / FGSC A1120 / NRRL 3357 / JCM 12722 / SRRC 167) OX=332952 GN=AFLA_037100 PE=3 SV=1
------------------MAPAKTDTNWS---------------VN---------YDVLR
REHLF----KNPPKDRTAYP------ALAASIKPHVDSFNALFE----------------
---DSK---ILQAGLKDIGTKTFIDGEAETPEQKKARQAEGRKAPKRNKLHVRIKEVFLE
KPAIPPTNKFTT-----------------RNRNIYPSECRERHATYRGKLRARIE-YRV-
--------NN--------------G-DWMEAVRELGQVPIMMRTNRCHLEKATPAELVEH
KEESEELGGYFIVNGNEKLIRMLIVGKRNFPMAIVRGSFVKRGHTYTKFGVQIRSVRPD-
Q-TSQTNVLHYLSDGNVTFRFSWRKNEYLVP-------VMMILKALV---------ETND
RE-IFEGLV------GSASSEGINNTFVTDRVELLLRTYKGY--NLHSRSAC-----RAY
LGEKFKPVL---GVPMD--MSNEE--AGTEFLRKVVLPHLGNQNVTET-QDYDKFKLIMF
MIRKLYALVAGDCAPDNPDAVSNQEILLGGFLYGMILKERLEEWV---------------
----------------------------------------------------------RS
-FGPILRDWSMRN-HGA-----KFTDPSFERDFLSKVVKR---SNEN-IGGALEYFLSTG
NLVSPTGLDLQQTSGYTVMAEKINFYRFISHFRMIHR--GSFFAQLKTTTVRKLLPESWG
FLCPVHTPDGSPCGLLNHLAHKCLISTSDI--DV-----S---HLPRLLVQLGVRSE---
----------SSVS--L--EE---S----VTVQLDGRIVGFCS-PKQARMIADTLRHWKV
E----------GS-HNVPRELEI-GYVPNS-------NGG---QYPGIYMFSQAARMYRE
VKYL-----------PLD-----KLDYVGPFEQPFME--------IACL--PSDLVAGI-
------------------------------------------------------------
------------------------------------------S-----------------
----------------------------THIEFTPTNILSIVANMTPFSDYNQSPRNMYQ
CQMSKQTMGTPGTAIDYRTDNKLYRLQTGQTPIVRPP-LYNAYGLDN-FPNGTNAVVAII
SYTGYDMDDAMIINKSSHERGFGHGTIYKTKVHSLDEKESR-RNKSRREITKLFGFA---
PGG----------------E-------------IRAEWRNTI-DEDGLPHIGARVKEGSL
VAAYHNVRYDAASDSYVNVDGITHFVKYKDAEEGYIDSIRIM------------------
----------------------GAE----TG-IE--------------------------
-------P-C-----QSLSVKYRIPRKPVIGDKFSSRHGQKGVCSQLWPAVDMPFSE-SG
IQPDLIINPHAFPSRMTIAQMIESMAGKAGALHGH-PQDSTPFQF---------------
---------------------S----------EE-N-TA---------------------
-----------------------------ADYFGHQLRKAG-YNYYGNEPLYSGITGKEF
AADIFIGVVHYQRLRHMVNDKFQVRTTGPVNSLTGQPVKGRAKGGGIRVGEMERDSLIAH
GAAFILQDRLMNCSDTQRAWLCRDCGSFLS--------TQVALAGGSGKARNQGAAAAAA
KAASSQLTQASGSSGIVRCRRCA-----REAVFDDS--------------RAITWEDGDG
RRYV-GGDNVTVVAVPGVLRYLDVELAAMGIRMKFKVDN---------------------
----
>tr|A2QVK7|A2QVK7_ASPNC DNA-directed RNA polymerase subunit beta OS=Aspergillus niger (strain CBS 513.88 / FGSC A1513) OX=425011 GN=An11g01770 PE=3 SV=1
------------------MAPAATDTNWS---------------VN---------YDVLR
REKLF----RNPPKDQTAYP------ALAAAIRPHVDSFNALFD----------------
---GPK---TLEAALKDIGTKTFIDGEAETPEQKKARQAEGRKAPKRNKLHVRVSEVFLE
KPALPPSNKFTT-----------------RNRNIYPSECRERHATYRGKLRARIE-WRV-
--------NN--------------G-DWMESVRELGQVPIMLRTNRCHLEKATPSELVEH
KEESEELGGYFIVNGNEKLIRMLVVGKRNYPMAIIRGSFVRRGHTYTKYGVQIRSVRPD-
Q-TSQTNVLHYLTDGNLTFRFSWRKAEYLVP-------VMMILKALV---------ETND
RE-IFEGIV------GSASSEGIKNTFVTDRVELLLRVYKAY--NTHSRAAC-----RAY
LGEKFRPVL---GVPAD--MSNED--AGTEFLRKVVLPHLGNQNVTEN-QDYDKFKMILF
MIRKLYALVAGDCAPDNPDAVSNQEILLGGFLYGMILKERLEEWV---------------
----------------------------------------------------------RS
-FQPILRDWSNRN-GGA-----KFTDPAFERDFLAKVVKR---SNEN-LGGALEYFLSTG
NLVSPTGLDLQQPSGYTVMAEKINFYRFISHFRMIHR--GSFFAQLKTTTVRKLLPESWG
FFCPVHTPDGSPCGLLNHLAHKCLIATSDV--DT-----T---HIPKALVQLGVRSD---
----------SSVS--V--TE---S----VTVQLDGRIIGYCS-PKQASAIANTLRRWKV
M----------GS-DKIPRELEI-GYIPNT-------NGG---QYPGIYMFSQAARMYRP
VKHL-----------GLD-----KLDYVGPFEQPFME--------IACL--PQDLISGV-
------------------------------------------------------------
------------------------------------------S-----------------
----------------------------THIEFTPTNILSIVANMTPFSDQNQSPRNMYQ
CQMSKQTMGTPGTAIQYRTDNKLYRLQTGQTPIVRPP-LYNAYGLDN-FPNGTNAVVAII
SYTGYDMDDAMIINKSSHERGFGYGTIYKTKIHSLDEKDSR-RGKSRREVTKLFGFA---
PGG----------------E-------------IRADWRATL-DEDGLPHIGARVKEGSL
VAAWHTVRYDAASDSYVNVDGITHFVKYKDAEEGYIDSVRIL------------------
----------------------GAE----SG-VE--------------------------
-------P-G-----QALSVKYRIPRKPIIGDKFSSRHGQKGVCSQLWPAVDMPFSE-SG
IQPDLIINPHAFPSRMTIAQMIESMAGKAGALHGH-PQDSTPFQF---------------
---------------------S----------EE-N-TA---------------------
-----------------------------ADYFGHQLRKAG-YNYFGNEPLYSGITGKEF
AADIFIGVVHYQRLRHMVNDKFQVRTTGPVNQLTGQPVKGRAKGGGIRVGEMERDSLIAH
GAAHILQDRLMNCSDATRSWICRDCGSFLS--------TQVAVSSAGG------------
------------APSIVRCRRCA-----REAVFEDS--------------RADVWEDGDG
RRYV-GGDNVTVVAVPGVLRYLDVELAAMGIRMKFWVDN---------------------
----
>sp|O74633|RPA2_NEUCR DNA-directed RNA polymerase I subunit RPA2 OS=Neurospora crassa (strain ATCC 24698 / 74-OR23-1A / CBS 708.71 / DSM 1257 / FGSC 987) OX=367110 GN=acr-2 PE=1 SV=2
-------------MAP--QQPQPTSQDWD---------------VE---------FNQVR
REKLF----RDPPTDRTAYP------ALQAAVDPHIESFNALFR----------------
---DDGKPSLLDHALAEIGTKTFLDGD---ERAD---------PQGKNKLTIRYKSIELQ
KSQVPPTNRWA------------------KNREIFPAECRERHVSYRGKLSATFE-YRI-
--------ND--------------G-EPHEFVRELGQMPIMVKSNKCHLQNNSPAQLVAR
KEESEELGGYFIVNGIEKLIRMLLVNRRNFPLAIVRPSFQNRGASYTPYGIIMRSVRPD-
E-TSQTNVLHYLSDGNVTFRFSWRKNEYLIP-------VMMIMKALV---------ETND
RE-IFEGLV------GPPQSKGVANTFLTDRVELLLRTYKKY--GLYSKTQT-----RAY
LGQKFRVVL---GVPDT--MSDYE--VGTEFLRKIVLVHLGSQDVTEQ-QDADKFNMLLF
MCRKLYALVAGDCAVDNPDAVQNQEILLGGFLYGQIIKERLEELL---------------
----------------------------------------------------------TV
SFRASLRDYLRRN-PTV-----SFQSDTFLKDFPIAIFRR---ANEN-IGQSLEYFLSTG
NLVSPSGLDLQQVSGFTVVAEKLNFLRFISHFRMVHR--GSFFAQLKTTTVRKLLPESWG
FLCPVHTPDGSPCGLLNHLAHKCKIMTESV--DA-----S---TISRLAFELGVVNI---
----------SSAA--T--SE---S----VVVMLDGRIVGWCT-PEECKSIAETLRYWKV
N----------GE-NGVPLQLEI-GYVPPS-------NGG---SYPGLYMSSQPARMVRP
VKYL-----------PLQ-----KEDFVGPQEQPYMS--------IACT--EQEVIPGD-
------------------------------------------------------------
------------------------------------------S-----------------
----------------------------THVEFDPTNILSILANMTPFSDFNQSPRNMYQ
CQMGKQTMGTPATALAHRTDNKMYRLQTGQTPVVRAP-LHNTYGFDN-FPNGMNAVVAVI
SYTGYDMDDAMILNKSAHERGFGHGSIYKTKKVSLKDDS---RTRSAKSIVKMFGFA---
PNS----------------T-------------IRESTRDML-DNDGLPRVGRLLREGDV
ICAWHTVSAD-YNGQLVNRDGVTHYERYKDSEDAFVEEVRVI------------------
----------------------GAD----NG-TE--------------------------
-------P-L-----QTVSIKLRIPRSPVIGDKFSSRHGQKGVLSQKWPATDMPFSE-TG
IQPDVIINPHAFPSRMTIGMFVESLAGKAGALHGL-AQDSTPFKF---------------
---------------------D----------EQ-N-TA---------------------
-----------------------------GDYFGHQLMKAG-YNYHGNEPLYSGITGEEF
QADIYIGVVYYQRLRHMVNDKYQVRTTGPVVPTTGQPIKGRKKGGGIRVGEMERDALLAH
GTSFLLQDRLLNCSDYSKSWMCRQCGSFLS--------TQPTVSPFIGKRK---------
------------AVSTVRCRNCA-----VRLDDMED--------VDLMQIDGEIWEDGSG
TQWI-GGENTTIVAVPGALKYLDVELAAMGIKLKYKVDKKDEIRRGQLVGKKAGDLM---
-LTA
>tr|G0SBR6|G0SBR6_CHATD DNA-directed RNA polymerase subunit beta OS=Chaetomium thermophilum (strain DSM 1495 / CBS 144.50 / IMI 039719) OX=759272 GN=CTHT_0054520 PE=3 SV=1
------------------MAPEPTSTEWD---------------HE---------YNTIR
REKLF----RNPPTDRTAYP------ALQEAVNPHIESFNALFR----------------
---TDGKPSLLDHAIAEIGTKTFLDGD---ERAA---------PEGKNKLTIRYKSITLQ
KSQVPPSNKWA------------------KRREIFPAECRERHVTYRGKLTATFE-YRI-
--------ND--------------G-EPQEFVRELGQMPIMVKSNKCHLENNPPALLVQR
KEESEELGGYFIINGIEKIIRMLLVNRRNFPLAIIRPSFTNRGPSYTQYGIIVRSVRPD-
E-TSQTNVLHYLSDGNVTFRFSWRKNEYLVP-------VMMILKALV---------ETND
RE-IFEGLV------GPPNSKGIENTFLTDRVELLLRTYKKY--GLYTKSQT-----RAY
LGSKFRVVL---GVPDT--MSDYE--VGTEFLRKIVLVHLGCVNVTEE-QDLDKFKMLLF
MCRKLYALVAGDCAVDNPDAVQNQEILLGGFLYGMILKERLEELL---------------
----------------------------------------------------------SV
SLRAALRDYLRRN-PTI-----SFTSQTFQKDFPIAIFRR---TNEN-IGNALEYFLSTG
NLQSPSGLDLQQVSGFTVVAEKLNFWRFISHFRMVHR--GSFFAQLKTTTVRKLLPESWG
FLCPVHTPDGAPCGLLNHLAHKCKIMTDTL--DT-----S---AVPGAVMELGVNDY---
----------SSAA--T--SE---S----VVVMLDGRIIGWCT-PKASRIIAETLRRWKV
E----------GN-HGIPLQLEI-GYVPPS-------KGG---SYPGIYMASKPARMVRP
VKYL-----------ALA-----KEDFVGPHEQPYMS--------IACT--PEEIIPGD-
------------------------------------------------------------
------------------------------------------H-----------------
----------------------------THVEYDPTNILSILANMTPFSDFNQSPRNMYQ
CQMGKQTMGTPGAAIKYRTDNKMYRLQTGQTPIVRSP-LHNVYGFDN-FPNGTNAVVAVI
SYTGYDMDDAMIINKSAHERGFGHGTIYKTKKISLKDDT---RTRTSKTITKMFGFA---
PGT----------------P-------------IRPEYREML-DEDGLPHVGRLVREGDI
LCAWHTVSAD-YSGKLVNKDGITHWERYKDAEDAFVEEVRVI------------------
----------------------GSE----TG-NE--------------------------
-------P-L-----QTVSIKLRIPRSPVIGDKFSSRHGQKGVCSQKWPAIDMPFSE-SG
IQPDVIINPHAFPSRMTIGMFVESLAGKAGALHGL-AQDSTPFRF---------------
---------------------D----------EE-H-TA---------------------
-----------------------------ADYFGHQLMKAG-FNYHGNEPMYSGITGEEF
ACDIYIGVVYYQRLRHMVNDKYQVRTTGPVVPTTGQPIKGRKKGGGIRVGEMERDALLAH
GTAFLLQDRLLNCSDYSRSWICRDCGSFLA--------VQPTVSPFIGKRK---------
------------QVGTVRCRNCA-----KRLDQIED--------LDLMKLEGEIWEDGQG
VQWI-GGENTTMVVVPGALKFLDVELAAMGVKLKYRVDNKDAIRRGPMKPAPPKALLNGS
TVSA
>tr|A0A165GNP8|A0A165GNP8_XYLHT DNA-directed RNA polymerase subunit beta OS=Xylona heveae (strain CBS 132557 / TC161) OX=1328760 GN=L228DRAFT_211524 PE=3 SV=1
-------------MAP--SAVAPTNQSWS---------------VE---------YDTVR
REKLF----RDPPKDRSAYP------ALQEALQPHIESFNRLME----------------
---PGG---LLEQGIKDIGTKVFLDADPSKTEAG---------APSPNRLSVRVSEVFLE
KAAIPPSNKHST-----------------RNREIYPSECRERHATYRGKLRARVQ-YRV-
--------NN--------------G-DWQETIREMGQVPIMLMTNRCHLENCSPAELVQH
KEESEELGGYFIVNGIEKLIRMLIVSRRNYPLAIVRPSFQNRGSTYSKYGISIRSVRPD-
Q-TSQTNVVHYLTDGNATFRFSWRKNEFLVP-------VMMILKALV---------ETND
RE-IFEEIV------GSAGSEGVADTFLTDRVELLLRTYKAY--GIHSKAKT-----RAY
LGEKFRIVL---GVPDD--MSDEE--VGNEFLRKIVLPHLGSHNVTEE-QDKDKFKMLLF
MVRKLYALVAGTCAMDNPDAVSNQEILLGGFLYGMILKEKLDEWL---------------
----------------------------------------------------------SS
-IRFAANEWLQRT-Q-N-----NFNTQEFLKEFPSRILKR---TNEN-IGGAMEYFLSTG
NLVSPSGLDLQQTSGYTVVAEKINFYRFISHFRMVHR--GSFFAQLKTTTVRKLLPESWG
FLCPVHTPDGSPCGLLNHLAHKCKIATSSV--DA-----S---ALPALVSQLGVTNN---
----------SSAS--V--DE---N----VVVQLDGRVLGFCS-PKQARVIADTLRHWKV
E----------GK-NGVPVELEI-GYIPNS-------HGG---QYPGVYMFSQAARMIRP
VKYL-----------PLD-----REDYVGPFEQPFMS--------IACT--DPEIESGV-
------------------------------------------------------------
------------------------------------------S-----------------
----------------------------THVEYDPTNILSIIANMTPFSDFNQSPRNMYQ
CQMSKQTMGTPGTSLRYRTDNKAYRLQTGQTPVVRSP-LHNDYGLDN-FPNGMNAVVAVI
SYTGYDMDDAMILNKSAHERGFGHGTIYKTKVIALDENT---RTRSSKNISKLFGFA---
PGG----------------A-------------VKAEWRNRL-DEDGLPHIGMMVNEGDI
IAASHSVTYDGATGTYINRDGETELHKYKESETAFVEEVRVL------------------
----------------------GSE----NG-NE--------------------------
-------P-C-----QAISLKLRVPRSPVIGDKFSSRHGQKGVCSQKWPAIDMPFSE-SG
MQPDVIINPHAFPSRMTIGMFVESLAGKAGALHGL-AQDCTPFRF---------------
---------------------D----------EA-N-TA---------------------
-----------------------------GNYFGEQLRKAG-YNYYGNEPMYSGITGEEL
HADIYLGVVYYQRLRHMVNDKFQVRTTGPVTALTGQPIKGRKKGGGIRVGEMERDSLLAH
GTAFLLQDRLLNCSDYTKAWICKTCGSFLA--------TTPTVAEAGPKRK---------
------------ATSAVRCRRCA-----HHAQGYES--------------KSEVWEDGSG
IRWT-GGENTTLVAVPGVLRYLDVELAAMGIKMKFDVGP---------------------
----
>tr|A0A1B8GIT1|A0A1B8GIT1_9PEZI DNA-directed RNA polymerase subunit beta OS=Pseudogymnoascus verrucosus OX=342668 GN=ACR2 PE=3 SV=1
-------------MAPVKTKRGGTNTKWS---------------AE---------FDTLR
REELF----RNPPQDHSAYP------ALQAAIEPHINSFNAVFE----------------
---KDG---LLAQSLKDIGAKTYLDGD---ERLG---------PAGKNKLTVRIKEVFVE
KAMLPASNKFST-----------------RNREIMPAECRERHVTYRGKMSARLE-YRI-
--------NG--------------G-DPVEFIRELGQIPLMLKSNKCHLENNSPALLVDR
KEESEELGGYFVVNGIEKLIRLLIVNRRNFPMAIIRPSFEGRGPTYTKFATLIRSVRPD-
Q-TSQTNVLHYLDDGNVTFRFSWRKNEFLVP-------VMMIMKALV---------ETND
RE-IFEDLV------GGAGSKGANNTFLTDRVELLLRTYKAY--GLYTKSKT-----RAY
LGEKFRIVL---QVPDN--MSDYD--VGTEFLRKIVLPHLGNVDVTEA-QDADKFEMLLF
MIRKLYSLVAGDCSLDNPDAVQNQEILLGGFLYGMIIKERLDDWL---------------
----------------------------------------------------------ST
ALRLGLREYTRRN-PAN-----NFASPEFLKDFPTKIFGR---TNEA-VGQALEYFMSTG
NLISPTGLDLQQTSGFTVVAEKINFLRFISHFRMVHR--GSFFAQLKTTTVRKLLPESWG
FLCPVHTPDGSPCGLLNHLSHKCKILTHGV--DA-----G---ALPSLAVDLGVVGF---
----------SSAS--T--DE---S----VVVMLDGKILGWCT-PKQSLRIADTLRFWKV
E----------GT-NNVPVELEI-AYVPAS-------HGG---QYPGVYLYSGPSRMIRP
VKYL-----------PLD-----KEDWVGPLEQPFMS--------IAVT--EQEIESGE-
------------------------------------------------------------
------------------------------------------T-----------------
----------------------------THVEFDPTNILSILANMTPFSDFNQSPRNMYQ
CQMGKQTMGTPGTALRYRTDNKSYRLQTGQTPIVRAP-LHNDYGFDN-FPNGFNAVVAVI
SYTGYDMDDAMIINKSAHERGFAHGTIYKVKKYELDEGQ---KSRSAKKVSKLFGFA---
PGG----------------L-------------VKSEWKALI-DEDGLPFVGRLVKEGDP
VCAWHTVTTD-ANGKLVNRDGITHFEKYKEGEMTFVEEVRVI------------------
----------------------GSE----NG-NE--------------------------
-------P-A-----QMISVKFRVPRSPTIGDKFSSRHGQKGVCSQKWPAGDMPFSE-SG
MQPDIIINPHAFPSRMTIGMFVESLAGKAGALHGL-AQDSTPFRF---------------
---------------------D----------EE-N-TA---------------------
-----------------------------GNYFGHQLMKAG-YNYHGNEPMYSGITGEEL
HADIYVGLVYYQRLRHMVNDKFQVRTTGPITALTGQPIKGRKKGGGIRVGEMERDSLLAH
GTAFLLQDRLLNCSDYARSWVCKGCGTFLS--------VQPTVSAFAPRKK---------
------------GTGVVRCRRCA-----VKVDGFVA--------------DGEVWEDGEG
QRWV-GGEETTVVAVPGVLKYLDVELAAMGIKLKYNIEP---------------------
----
>tr|W7I2Q7|W7I2Q7_9PEZI DNA-directed RNA polymerase subunit beta OS=Drechslerella stenobrocha 248 OX=1043628 GN=DRE_03947 PE=3 SV=1
-------------MPPTSKSVVSRSSAGK---------------AV---------FDTLN
REKRF----RNPPADKSAFP------ALQDAIRPHVDSWNAVFR----------------
---EGG---CLHQAIHDIGEKTVFDRLDGNAETG-----------YGNKLTVKIANYYLG
KSMLSSRDKTAM-----------------K-REIYPAECRERHTSYRGQLQLELH-YKV-
--------NN--------------G-EWQKEYRDCGLLPLMVMGNRCHLEGMSPRDLVDH
KEESEELGGYFIASGNEKLIRMLIVNRRNYATAVVRSSYAKRGPSYTNMGVQIRCVRPD-
Q-SSMTNVIHYLNDGNITFRFSWRKREYLVP-------AMMILKALV---------DTND
RE-IFEGIV------G---LEQREDTFLTDRVELLLRTYKTY--GLYSRHET-----LAY
LGDKFRIVM---QVSPD--VSDVE--VGKLFLKKIVLVYL-------Q-DDGDKFRQLLF
MIKKLYALVAGTCAADNVDAAQHQEILLGGFLYAQILKEKIEEYL---------------
----------------------------------------------------------FS
-IRSQVRSELMGG-ARP-----EFNNPQYMR----KMLGK---VNER-IGESLHYFLSTG
NLSSPSGLDLQQTTGFTVVAEKLNFYRYISHFRMVHR--GSFFAQLKTTTVRKLLPESWG
FLCPVHTPDGSPCGLLNHLAHKCQVATTSS--DC-----T---RIGPLVLTLGVHSA---
----------KVLP--VPADA---I----LSVQLDGKILGWCS-PRDARRVAESLRFYKV
E----------GT-HDVPKDLEI-GYVPVS-------NAG---QYPGVYLFSQEARMMRP
VKYI-----------PLD-----KEDIVGAFEQPFLN--------VAVT--EPEIKSGD-
------------------------------------------------------------
------------------------------------------S-----------------
-----------------------------HVEFDPTNILSIVANMTPFSDFNQSPRNMYQ
CQMGKQTMGTPGTAIQHRTDNKMYRLQTGQSPIVRAP-LYNTYGLDN-FPNGMNAVVAVI
AYTGYDMDDAMIINKSAHERGFGYGTVYKTEKYDLAEKS---KSK-VPQLAFGYGWA---
PIGADQQTLAKFK------A-------------MRDKYSGTIDDVDGLPLVGQKVVEGDP
VAVYHNMGTG-----------ETFFFKYKSSEDAYIEEVRVL------------------
----------------------GND----VG-DT--------------------------
-------I-C-----QAISVKFRITRSPVIGDKFSSRHGQKGVCSQKWPAVDMPFSE-SG
MQPDVIINPHAFPSRMTIGMFVESMAGKAGALHGF-AQDCTPFKF---------------
---------------------N----------ET-H-TA---------------------
-----------------------------VDYFGHQLREAG-YNYYGNEPMYSGITGQEF
HADIYLGVVYYQRLRHMVNDKYQVRSTGPVDSRTRQPVKGRKRMGGLRIGEMERDSLLAH
GTAFLVQDRLLNCSDYHQTWVCRGCGSFLA--------TTPTVTSADR------------
------------RAAEVRCRRCA-----VRATEFDV--------G-----KRGYWEDGLG
GRFL-GGEDTTIVVIPYVLKYLDVELLAMGIQMKYDVSP---------------------
----
>tr|A0A2T6ZIG0|A0A2T6ZIG0_TUBBO DNA-directed RNA polymerase subunit beta OS=Tuber borchii OX=42251 GN=B9Z19DRAFT_1116512 PE=3 SV=1
-------------------MATTFKPDTS--------------------------FNTLR
REDLF----RNPPKDKSAFP------ALLNAVRPHIESFNAITA----------------
---EGG---LLDLARQDIGVKCVFDGKGDG-------------EGLGNKLSLRVDKIYVG
KPKISERDKTTL------------------RREIFPAECRERHITYRGKLSVKLG-LKI-
--------ND--------------G-PWVSQDREVGNIPIMVRSNRCHLENLSPHDLVER
KEESEELGGYFIVNGIEKLIRMLIVQRRNHPMAIIRSSFAGRGKSYTNMGVQIRCVRPD-
Q-SSQTNVLHYLNDGNVTFRFSWRKNEYLVP-------VIMVMKALV---------ETND
RE-IFDGLL---------TTKDMEDTFLTDRVELLLRTFKGY--QLLTRKEN-----LQH
LGEKFRVVM---GVSLD--MSDVE--VGKEFLRKIVLVHL-------E-DPRDKYRLLLF
MVRKLYALAEGTCQADNPDAIQHQEVLLGGFLYGMIIKERAEEYL---------------
----------------------------------------------------------ES
-IVKEVRREVERG-NVL-----DFNNKEHRT----KMFQR---TSED-IGKSLGYFISTG
NLSSPSGLDLQQVSGFTVVAEKINFYRFISHFRMVHR--GSFFAQLKTTTVRKLLPESWG
FLCPVHTPDGSPCGLLNHLAHKCRIITTPS--DV-----S---SMRKTFVSLGVTSP---
----------ATSP--LPHSA---T----VCIQLDGCIVGWCS-PKLAKVVADTLRFWKV
E----------GS-HDIPLDLEI-GYVPIS-------RGG---QYPGIYLFSQQARMTRP
VKYL-----------PLD-----KEDLVGPFEQPYMS--------IAVT--PPEITPRE-
------------------------------------------------------------
------------------------------------------S-----------------
----------------------------THVEFDPTNILSIIANMTPFSDFNQSPRNMYQ
CQMGKQAMGTPGTAMRYRSDNKMYRLQTGQTPIVRSP-LHNEYGLDN-FPNGMNAVVAVI
SYTGYDMDDAMILNKSAHERGFGHGTIYKTEKLGWTEE----RRSRARESKFLFGFA--N
PDEISANIDELHEMDESTDEAKVFKRKAYQRIGIRQEWMRTV-DMDGLPTIGQLVRDGDA
VAAYHAIPKE-----GDRTRPENKVFIYKGSEDAYIDEVRLL------------------
----------------------GSE----GG-DN--------------------------
-------KPM-----QEISIKYRIPRAPNIGDKFSSRHGQKGVCSQKWPSVDMPFTE-SG
MQPDIIINPHAFPSRMTIGMFVESLAGKSGALHGI-AQDSTPFRF---------------
--------------------------------DEKN-TA---------------------
-----------------------------ADYFGHQLKVAG-YNYHGNEPMYSGITGEEL
HADIYIGVVYYQRLRHMVNDKYQVRTTGKISELTHQPIKGRKKGGGIRVGEMERDSLLAH
GGAFLLQDRLLNCSDYTQTWVCRACGSFLS--------TSPSVRGSS-------------
------------FGSMVRCRRCA-----KPATGLEE--------E-----EM-IWEDGLG
GRFV-GGKDTTVVAVPYVLKYLDVELAAMGIAMKFNISP---------------------
----
>tr|R9AAU1|R9AAU1_WALI9 DNA-directed RNA polymerase subunit beta OS=Wallemia ichthyophaga (strain EXF-994 / CBS 113033) OX=1299270 GN=J056_002367 PE=3 SV=1
--------------------------------------------MS---------FHTLE
REKKF----TNPSAKGNNYP------ILQELVKPHVDSFNMLFKDS--------------
-NGDEG---LLDKALRDIPSRVVIDDK--------------------HRLELTYKQLNIA
KPMVLDKDKNSL-----------------D-RRVFPFEARERLTTYKSRMSVKIQ-LKV-
--------DG--------------Q-VKTEFIRECGSVPVMVRSERCNLQKMSSAELVAK
HEESDEMGGYFIINGNEKLMRLLVVPRRHYVTSIIRPSFANRGPTYTEFGVQIRCVRPD-
Q-TSTTNTMHYLSNGGATLRFAWRKNEYMIP-------VIMVMKALS---------SASD
RD-IFEGII------Q----KDYDNTFLTDRVELLLRGFKPF--RLYTKDQC-----LFY
LGSKFRVVL---GCPDD--WSDIQ--VGQHLIERCILVHL-------K-TPEDKYRMLLF
MLQKLYSLVSGESCADNPDSPQLHEVLMPGFLYGQIIKEKLDECL---------------
----------------------------------------------------------IA
-ASAQIRQDLRRQVSST-----NLSDDKYVN----KVIQR---TNFD-IGQKLNYFLATG
NLVSPSGLDLQQATGFTIMAEKLNFYRYLSHFRCIHR--GAFFAELKTTAVRKLLPEAWG
FLCPVHTPDGAPCGLLNHLSRSCKVTTENLEESA-----S---KIPALLSGLGMIQP---
----------FIFT--VDRRT---H----VAIHLDGRVIGWAN-TSDVKHMAEALRIWKT
E----------GL-HDVPLNMEI-GLVPSS-------KGG---QYPGLYLFTSRARMMRP
VKYL-----------ANG-----KLDHLGSFEQVYMD--------VACV--PKEIEKGI-
------------------------------------------------------------
------------------------------------------S-----------------
----------------------------THVEFTPTNVLSVVANMTPFSDFNQSPRNMYQ
CQMAKQTMGTPSTAIMRRTDNKLYRIQNGQSPIVRPN-LHNNYGMDN-FPQGANAIVAVL
SYTGYDMEDAMIINKSAHERGFGYGTVYKSQIVDLREMRGANKSKSTPSL--HFGLG---
ADA----------------K---------------REWRETL-DDDGIVPSGVKVTSGDP
ICAYIDETTQ-----------RTMVEKYKGDEDAYIDEIRLL------------------
----------------------GSD----GG-DS--------------------------
-------E-L-----QKIHFKIRIPRSPVVGDKFSSRHGQKGVMSQRWKKIDLPFSE-SG
LQPDVIINPHAFPSRMTIGMFVESIAGKAGALHGL-AQDGTPFNF---------------
---------------------N----------ES-D-TP---------------------
-----------------------------VEYFGDQLKAAG-YNYHGNEPMYSGVTGEEF
PADIYLGCVYYQRLRHMVNDKYQVRTLGPVDQLTRQPIKGRKRHGGIRLGEMERDALIAH
GTSFLLQDRLMNCSDYSTAWVCRDCGSLIS-----LGYTDERDTRASQLPQ---------
------------GPTGEYCRVCR-----QAQQEEDKGEMD--GEATQVKRKSDIILPLSK
ELNIGKGGNMDVVAVPYVLRYLASELACMGIRMSIELS----------------------
----
>tr|A0A0K3CA30|A0A0K3CA30_RHOTO DNA-directed RNA polymerase subunit beta OS=Rhodosporidium toruloides OX=5286 GN=FGENESH: predicted gene_2.542 PE=3 SV=1
-------------MPGVVTAPFPAPIAGPSKSAAAYKQRTGFAPTS---------FRTLD
RERAF----SHPSTEGSKYP------APQELVAPHIHSFDALFEGAPQPD--------GT
VSQSEG---LLSMGVKDLLPKVVFDHKGEE-------------GSLGNRLEMRVLEVTVG
RPMGVMKGAQSR-----------------E-RRIYPTEARERLATYAGRMTAKIA-WSV-
--------NG--------------G-PTQIESRELGNLPIMVKSARCHLRNLPPAELVAH
HEEAEEMGGYFIINGNERLIRFLIVPRRNHVTSIIRPSFANRGVAYTQYGVAVRSVRPD-
Q-TSQTNTLHYLSNGGATLRFSWRKAEYMVP-------VVMILKALT---------GATD
KE-IFLGIL------Q----KDFENTFVTDRVELLLRGFKTY--NLYTKAQC-----LEF
LGDKFRVVL---GCPED--WTDER--VGQHLIDTIVLPHL-------K-DPRDKLRMLFF
MLRKLYALVGGECCADNPDSPQHQEILMPGFLYGMIVKEKLDELL---------------
----------------------------------------------------------NG
-IRTQMLQDIRRQIPGT-----DLTDPKYIQ----KTISR---VNAD-IGGKLAYFLATG
NLVSPSGLDLQQASGYTIVGEKLNFTRYIAHFRSVHR--GAFFAELKTTTVRKLLPEAWG
FLCPVHTPDGSPCGLLNHFAHKCRLVHQHL--NV-----D---HVPALLSSLGMLQP---
----------LDPS--IDSRK---H----VVVQLDGRIVGWAT-PVLAKQLADTLRLWKT
E----------GQ-HDVPLDLEI-GLVPLS-------KGG---QYPGLYLFASRARMMRD
VKYL-----------ANG-----KTDSVGPFEQVYLD--------IACM--QEEVEQGL-
------------------------------------------------------------
------------------------------------------T-----------------
----------------------------THIEFSPTHVLSLLANLTPFSDYNQSPRNMYQ
CQMSKQTMGTPSTALQRRTDNKLYRLQTGQTPIVRPD-LHNTYGMDG-YPNGTNAIVAVI
SYTGYDMEDAMILNKSAHERGFAHGSIYKSHIVDLKTVRGDKGSGGHPEV--HFGVG---
PDI----------------R-------------PDNEKFQTV-DKDGLPLVGMRVKTGDV
IAAYYDRTAG-----------KTRVEKYKGDEVAYIDEVRLI------------------
----------------------GDD----TS-DA--------------------------
-------T-A-----KKLHIKLRVPRSPVIGDKFSSRHGQKGVCSQKYPAVDMPFTE-SG
MQPDVIINPHAFPSRMTIGMFVESIAAKAGALHGL-AQDGTPFNF---------------
---------------------S----------ED-D-TP---------------------
-----------------------------LEYFGDQLRKAG-YNYYGNEPMYSGITGEEF
HADIYIGVVYYQRLRHMVGDKWQVRTTGPLDQVTRQPVKGRKRGGGIRFGEMERDALLAH
GTSFLLQDRLMNCSDYSTAWVCRECGSMISLGYDQVTLAQSLHAGAGDRPGLELAA----
------------GPGGEYCRVCR-----DKAIEEYEAEQEKAKAAKKQKKVEETGMTFER
NVKV-KGGDLDVVAVPFVFRLLVAELAAMGIQVAVGVQ----------------------
----
