# Supplementary material for: Cryo-EM structures of human RNA polymerase I
Source: Nat Struct Mol Biol. 2021 Dec 9;28(12):997–1008. doi: 10.1038/s41594-021-00693-4 (PMC8660638; doi:10.1038/s41594-021-00693-4)
Supplement: Supplementary file 4 — Sequence alignment of proteins homologous to human RPA2 subunit and of proteins homologous to human RPABC2 subunit. 2 FASTA files. [file 41594_2021_693_MOESM4_ESM.zip › Supplementary_Data_2_RPABC2_sequence_alignment.fasta]

>tr|E2RTN0|E2RTN0_GIAIC DNA-directed RNA polymerase II RPB6 OS=Giardia intestinalis (strain ATCC 50803 / WB clone C6) OX=184922 GN=GL50803_0015955 PE=3 SV=1
------------------------------------------------------------
----------------MDKPLI--------------------------------VESNQP
FISKIKPADP-----------------------------DKRITPRYLTKFEQARILGTR
AYQLSMGAPAHITITDKGGHLD---------------PLVLARRELANNAI---PIIIRR
HLPDG----------------------------------------TYEDW-----KLSEL
H--------------IID--------------------
>tr|O77315|O77315_PLAF7 DNA-directed RNA polymerases I, II, and III subunit RPABC2, putative OS=Plasmodium falciparum (isolate 3D7) OX=36329 GN=PF3D7_0303300 PE=3 SV=2
-----------------------------------------MDGF---NDNYLN----ED
--EDFMGDEFGQGIDSDDGENYENDIDIITDHQ-------------------IKKDNKSD
YENSEANEDN------------------------------IRITSPYLTKYEKARIIGTR
ALQISMNAPLTIPI--E-TSNDMINSKNEYDNYLNNDPLVIAEKELYNKSI---PFILRR
YLPNG----------------------------------------SYEDW-----RLDEL
I--------------ID---------------------
>tr|M1VBK5|M1VBK5_CYAM1 RNA polymerase I, II, III common subunit OS=Cyanidioschyzon merolae (strain 10D) OX=280699 GN=CYME_CMH017C PE=3 SV=1
----------------------------------------MAADEED-VDDYIE----DE
--EAEPELPYDYGDDYEGEE-L-QEESEELKES---------------------VPETEI
DAEVLPDGEQ-EQKPTIYAGDNEKVARESSHWSKDQSDLKNRVTTPFLTKYERARVLGAR
ALQISLGAPVLVDL--E-GESD---------------PLLIAEKELRAKKI---PLKIRR
HLPNG----------------------------------------AYEDW-----SVNEL
T--------------SD---------------------
>sp|Q17684|RPAB2_CAEEL Probable DNA-directed RNA polymerases I, II, and III subunit RPABC2 OS=Caenorhabditis elegans OX=6239 GN=rpb-6 PE=3 SV=1
-----------------------------------------MAD----EDDY------QD
MDNDDFVDDNEMEDVIEEDPQRPDNEDEDDDNV---------------------DENFEL
FDQGKAVPTS------------------------------EHVTTPFMTKYERARVLGTR
ALQIAMGAPVMVEL--E-GETD---------------PLEIARKELKQRRI---PIIVRR
YLPDG----------------------------------------SYEDW-----PTDQL
Q--------------LADW-------------------
>sp|A8WSV7|RPAB2_CAEBR Probable DNA-directed RNA polymerases I, II, and III subunit RPABC2 OS=Caenorhabditis briggsae OX=6238 GN=rpb-6 PE=3 SV=1
-----------------------------------------MAD----DDDY------QD
MDNDDFVDDNEMEDVIEEEQQRPDHEEEDDDNN--------------------VDENFEL
FDQGKAVPTS------------------------------EHVTTPFMTKYERARVLGTR
ALQIAMGAPVMVEL--E-GETD---------------PLEIARKELKQRRV---PIIIRR
YLPDG----------------------------------------SYEDW-----PTEQL
Q--------------LADW-------------------
>tr|Q4Q3B6|Q4Q3B6_LEIMA Putative DNA-directed RNA polymerase subunit OS=Leishmania major OX=5664 GN=LMJF_34_0890 PE=3 SV=1
-----------------------------------------MSDHDD-EDDLLSLNLGDD
--RDEGDSGSDIRHSGADEE---DEEGGEQLPE---------------------DVAANV
ILSGNAQAAK----------------------GARARGINERVTSAVMTKYERARVLGTR
ALQISMNAPVAVAL--E-GETD---------------PLTIAVKELRERRT---PLIIRR
VLPDN----------------------------------------TYEDW-----SVSEL
L--------------VDFDRPADERYTNI---------
>tr|Q5CXV6|Q5CXV6_CRYPI DNA-directed RNA polymerase subunit OS=Cryptosporidium parvum (strain Iowa II) OX=353152 GN=cgd7_4770 PE=3 SV=1
-----------------------------------------MNDY---------------
---DESGGNYDEEEEYMEEELIEEEIEGDENIE------------------ILTEDAVHS
RYDGKPNEGP-------------------------------RITTPYMTKFEKARIIGTR
ALQISMNAPVAIPL--D-GETD---------------PLLIAEKELYTKKI---PFVIRR
YLPNG----------------------------------------NYEDW-----KIDEL
I--------------LD---------------------
>sp|Q54FA8|RPAB2_DICDI DNA-directed RNA polymerases I, II, and III subunit rpabc2 OS=Dictyostelium discoideum OX=44689 GN=polr2f PE=3 SV=1
-----------------------------------------MADF-------------EG
GGDDGGYEEFDEGGGFEEEY-V-EETETTEAYT------------------------DII
DPSADANTAE-----------------------AGRIPNHLRKTTRYMTKYERARLLGSR
ALQISMNAPIMVEL--E-GETD---------------PLQIAWKELRAKKI---PLIIRR
FLPNG----------------------------------------MYEDW-----SVDEL
S--------------I----------------------
>sp|Q24320|RPAB2_DROME DNA-directed RNA polymerases I, II, and III subunit RPABC2 OS=Drosophila melanogaster OX=7227 GN=RpII18 PE=2 SV=1
-----------------------------------------MDDA-----DY------DN
--DDVGGDDFDDVD--EDVD---EDINQEEEAD-----------------------NIEI
IAPGGAGGGG--------------------------VPKSKRITTKYMTKYERARVLGTR
ALQIAMCAPIMVEL--D-GETD---------------PLQIAMKELKQKKI---PIIIRR
YLPDH----------------------------------------SYEDW-----SIDEL
IM-------------VDN--------------------
>tr|Q7Q6F5|Q7Q6F5_ANOGA RPB6 homolog OS=Anopheles gambiae OX=7165 GN=1276540 PE=3 SV=2
-----------------------------------------MDDG-----DY------DN
--DDVGGDEFDDVE--EDDN-I-DELNQEEDGD-----------------------NIEI
INPGQAGGGV---------------------------PKNKRITTKYMTKYERARVLGTR
ALQIAMCAPIMVEL--E-GETD---------------PLQIAMKELKQRKI---PIIIRR
YLPDS----------------------------------------SYEDW-----SIDEL
I--------------IIDH-------------------
>tr|A0A0L0SPJ3|A0A0L0SPJ3_ALLM3 DNA-directed RNA polymerase I, II, and III subunit RPABC2 OS=Allomyces macrogynus (strain ATCC 38327) OX=578462 GN=AMAG_09463 PE=3 SV=1
-----------------------------------------MSDYGSDDGGR--------
--YGEPLDDFLDEPEYDDADAM-ADGAEVADDA-----------MLVEVGADGTSVNVTQ
ANGHKGPKKH-AGPGGLMALQAPGALTEAERQKQAEESKKKRITSPYMTKYEKARILGTR
ALQISMNAPVMTEL--N-GETD---------------SLVIAMKELREKKI---PLVVRR
HLPDG----------------------------------------SYEDW-----GVDEL
I--------------VD---------------------
>tr|Q758N4|Q758N4_ASHGO AEL279Cp OS=Ashbya gossypii (strain ATCC 10895 / CBS 109.51 / FGSC 9923 / NRRL Y-1056) OX=284811 GN=AGOS_AEL279C PE=3 SV=1
-----------------------------------------MSDY---EEAF------ND
--GPEHFEDFEQEHFSDDG--F-EQEAEFQDGE-------TK-----------DINGTTV
VTGGTGVEDF-QQQE----------QHRRRTLKEKAIPKEERTTTPYMTKYERARILGTR
ALQISMNAPVFVDL--E-GETD---------------PMRIAMKELAEKKI---PLVIRR
YLPDG----------------------------------------SFEDW-----SVEEL
I--------------VDL--------------------
>sp|P20435|RPAB2_YEAST DNA-directed RNA polymerases I, II, and III subunit RPABC2 OS=Saccharomyces cerevisiae (strain ATCC 204508 / S288c) OX=559292 GN=RPO26 PE=1 SV=1
-----------------------------------------MSDY---EEAF------ND
--GNENFEDFDVEHFSDEET-Y-EEKPQFKDGE-------TT-----------DANGKTI
VTGGNGPEDF-QQHE----------QIRRKTLKEKAIPKDQRATTPYMTKYERARILGTR
ALQISMNAPVFVDL--E-GETD---------------PLRIAMKELAEKKI---PLVIRR
YLPDG----------------------------------------SFEDW-----SVEEL
I--------------VDL--------------------
>tr|A0A0L8RAJ0|A0A0L8RAJ0_SACEU RPO26-like protein OS=Saccharomyces eubayanus OX=1080349 GN=DI49_5631 PE=3 SV=1
-----------------------------------------MSDY---EEAF------ND
--GNENFEDFDVEHFSDEET-Y-GEKPQFKEGE-------AT-----------DADGKTI
VTGGNGPEDF-QQQE----------QIRRKTLKEKAIPKEERATTPYMTKYERARILGTR
ALQISMNAPVFVDL--E-GETD---------------PLRIAMKELAEKKI---PLVIRR
YLPDG----------------------------------------SFEDW-----SVEEL
I--------------VDL--------------------
>tr|A0A1Y2E9Y1|A0A1Y2E9Y1_9FUNG RNA polymerase Rpb6 OS=Neocallimastix californiae OX=1754190 GN=LY90DRAFT_213293 PE=3 SV=1
-----------------------------------------MSDYGDDVSD-------NG
YDDNENDYNDDNENYLEPEDNI-EIYQNENTDL---------------------ITGLTQ
AAAGQGPAPA-------------------VPSAPGPVDKVKRVTTPYLTKYERARILGTR
ALQISMNAPVMVEL--N-GETD---------------PLQIAMRELREKKI---PLLIRR
YLPDG----------------------------------------SYEDW-----AVDEL
I--------------ID---------------------
>tr|A0A2I3R9X3|A0A2I3R9X3_PANTR RNA polymerase II subunit F OS=Pan troglodytes OX=9598 GN=POLR2F PE=4 SV=1
-----------------------------------------MSDN---EDNF------DG
-------DDFDDVE--EDEG-L-DDLENAEEEG---------------------QENVEI
LPSGERPQAN-----------------------------QKRITTPYMTKYERARVLGTR
ALQIAMCAPVMVEL--E-GETD---------------PLLIAMKELNARSASEPPGEEPP
WMDRG----------------------------------------TRDEHLPSCPGCPAV
ASNTRCCPPAACLPGISLSRRRRLREE-----------
>sp|Q9SJ96|RPB6B_ARATH DNA-directed RNA polymerases II and V subunit 6B OS=Arabidopsis thaliana OX=3702 GN=NRPB6B PE=1 SV=1
-----------------------------------------MA-----DDDY--------
--NEVDDLGYEDEPAEPEIEEGVEEDADIKEND---------------------DVNVDP
LETEDKVETE--------------------------PVQRPRKTSKFMTKYERARILGTR
ALQISMNAPVMVEL--E-GETD---------------PLEIAMKELRQRKI---PFTIRR
YLPDM----------------------------------------SYEEW-----GVDEL
I--------------VEDSWKRQVGGD-----------
>tr|G0WHC7|G0WHC7_NAUDC Uncharacterized protein OS=Naumovozyma dairenensis (strain ATCC 10597 / BCRC 20456 / CBS 421 / NBRC 0211 / NRRL Y-12639) OX=1071378 GN=NDAI0J00150 PE=3 SV=1
-----------------------------------------MSDQ---EDAF------ND
--GNENFENFDNEYFSDEEN-F-DNGTTQNGEGKNFVDGVSK-----------DENGNTI
ITGGLGPDSH-KDEQ----------LQRRKTLKEKAIAKEERTTTPYMTKYERARILGTR
ALQISMNAPVFVDL--E-GETD---------------PLRIAMKELAEKKI---PLVIRR
YLPDG----------------------------------------SFEDW-----SVEEL
I--------------VDL--------------------
>tr|Q59QT0|Q59QT0_CANAL DNA-directed RNA polymerase core subunit OS=Candida albicans (strain SC5314 / ATCC MYA-2876) OX=237561 GN=RPO26 PE=3 SV=1
-----------------------------------------MSDYE--DNAF------NE
--VAENFEDFDAPDHFSDNE-YDDPSANGGDAA------------------LKTTDGRTI
INGGFGPDDAQAAGQ-----------PRKKTTKELAIPKEKRTTTPYMTKYERARILGTR
ALQISLNAPVLVDI--E-GETD---------------PLQIAMKELAQRKI---PLVIRR
YLPDG----------------------------------------SYEDW-----GCDEL
I--------------VDQ--------------------
>tr|A0A5F4CKL9|A0A5F4CKL9_CANLF DNA-directed RNA polymerase II subunit F OS=Canis lupus familiaris OX=9615 GN=POLR2F PE=3 SV=1
------------------------------------MVTGTHPSARAHSDGS------GR
SPGSACLWVTAQAQNTRGAARGAGTLFAGLRAGVGCRCRSCRCGRHVRQRGQEGQENVEI
LPSGERPQAN-----------------------------QKRITTPYMTKYERARVLGTR
ALQIAMCAPVMVEL--E-GETD---------------PLLIAMKELKARKI---PIIIRR
YLPDG----------------------------------------SYEDW-----GVDEL
I--------------ITD--------------------
>tr|A0A2R8PUZ9|A0A2R8PUZ9_DANRE DNA-directed RNA polymerase II subunit F OS=Danio rerio OX=7955 GN=polr2f PE=1 SV=1
----------------------------------------MSCLF---ISEFVCLFSFDD
--GD-----FDDVE--DEEP-L-DDLENVEDED---------------------QENVQI
LPAGEGQQAN-----------------------------QKRITTQYMTKYERARVLGTR
ALQIAMCAPVMVEL--E-GETD---------------PLQIAMKELKSRKI---PIIIRR
YLPDG----------------------------------------SYEDW-----GCDEL
I--------------ITD--------------------
>tr|A0A3B5KPZ4|A0A3B5KPZ4_TAKRU DNA-directed RNA polymerase II subunit F OS=Takifugu rubripes OX=31033 PE=3 SV=1
MAVMHLDAGCQSPLKNTKNFRKGSEVFVLFDVRTYGWKKIYICTYVRWRKNM------SD
--NEDNFDDGDFDDAEEDEG-L-DDLENVEDED---------------------QENVQI
LPAGEGQQAN-----------------------------QKRITTPYMTKYERARVLGTR
ALQIAMCAPVMVEL--E-GETD---------------PLQIAMKELKSRKI---PIIIRR
YLPDG----------------------------------------SYEDW-----GCDEL
I--------------ISD--------------------
>tr|Q9PT88|Q9PT88_CHICK DNA-directed RNA polymerase II subunit F OS=Gallus gallus OX=9031 GN=RPB6 PE=2 SV=1
-----------------------------------------MSDN---EDNF------DG
--DD-----FDDVE--EDEG-L-DDLENVEEEG---------------------QENVEI
LPSGERQAAN-----------------------------QKRITTPYMTKYERARVLGTR
ALQIAMCAPVMVEL--E-GETD---------------PLLIAMKELKARKI---PIIIRR
YLPDG----------------------------------------SYEDW-----GVDEL
I--------------ITD--------------------
>tr|A0A337SAL0|A0A337SAL0_FELCA DNA-directed RNA polymerase II subunit F OS=Felis catus OX=9685 GN=POLR2F PE=3 SV=1
-----------------------------------------MSDN---EDNF------DG
--DD-----FDDVE--EDEG-L-GDLENAEEEG---------------------QENVEI
LPSGERPQAN-----------------------------QKRITTPYMTKYERARVLGTR
ALQIAMCAPVMVEL--E-GETD---------------PLLIAMKELKARKI---PIIIRR
YLPDG----------------------------------------SYEDW-----GVDEL
I--------------ITD--------------------
>sp|P61219|RPAB2_MOUSE DNA-directed RNA polymerases I, II, and III subunit RPABC2 OS=Mus musculus OX=10090 GN=Polr2f PE=2 SV=1
-----------------------------------------MSDN---EDNF------DG
--DD-----FDDVE--EDEG-L-DDLENAEEEG---------------------QENVEI
LPSGERPQAN-----------------------------QKRITTPYMTKYERARVLGTR
ALQIAMCAPVMVEL--E-GETD---------------PLLIAMKELKARKI---PIIIRR
YLPDG----------------------------------------SYEDW-----GVDEL
I--------------ISD--------------------
>sp|O88828|RPAB2_RAT DNA-directed RNA polymerases I, II, and III subunit RPABC2 OS=Rattus norvegicus OX=10116 GN=Polr2f PE=1 SV=1
-----------------------------------------MSDN---EDNF------DG
--DD-----FDDVE--EDEG-L-DDLENAEEEG---------------------QENVEI
LPSGERPQAN-----------------------------QKRITTPYMTKYERARVLGTR
ALQIAMCAPVMVEL--E-GETD---------------PLLIAMKELKARKI---PIIIRR
YLPDG----------------------------------------SYEDW-----GVDEL
I--------------ISD--------------------
>sp|P61218|RPAB2_HUMAN DNA-directed RNA polymerases I, II, and III subunit RPABC2 OS=Homo sapiens OX=9606 GN=POLR2F PE=1 SV=1
-----------------------------------------MSDN---EDNF------DG
--DD-----FDDVE--EDEG-L-DDLENAEEEG---------------------QENVEI
LPSGERPQAN-----------------------------QKRITTPYMTKYERARVLGTR
ALQIAMCAPVMVEL--E-GETD---------------PLLIAMKELKARKI---PIIIRR
YLPDG----------------------------------------SYEDW-----GVDEL
I--------------ITD--------------------
>tr|E0CTZ1|E0CTZ1_VITVI Uncharacterized protein OS=Vitis vinifera OX=29760 GN=VIT_12s0028g01210 PE=3 SV=1
-----------------------------------------MAD--------------DD
--YNDMDMGYEDEP--PEPE-I-EEGAEEDADN---------------------NNNEDI
PDAIETAEKE------------------------QVPVERSRKTSKYMTKYERARILGTR
ALQISMNAPVMVEL--E-GETD---------------PLEIAMKELRERKI---PFTIRR
YLPDG----------------------------------------SYEDW-----GVDEL
I--------------VEDSWKRQVGGD-----------
>tr|A2YL15|A2YL15_ORYSI Uncharacterized protein OS=Oryza sativa subsp. indica OX=39946 GN=OsI_25904 PE=3 SV=1
-----------------------------------------MAE--------------DD
--YNDMDMGYEDEPPEPEI----EEGAEEEPEN----------------------NNEDA
VDDVVGAEDD----------------------KEQEKTARPRKTSKYMTKYERARILGTR
ALQISMNAPVMVEL--E-GETD---------------PLEIAMKELRARKI---PFTIRR
YLPDG----------------------------------------SYEDW-----GVDEL
I--------------VEDSWKRQVGGG-----------
>tr|B6SI57|B6SI57_MAIZE DNA-directed RNA polymerases I, II, and III 14.4 kDa polypeptide OS=Zea mays OX=4577 GN=100282532 PE=2 SV=1
-----------------------------------------MAD--------------DD
--YNEIDMGYEDEP--PEPE-I-EEGAEEEPEN--------------------NEDAPDD
VIGGEGEDKE------------------------QEKTKRERKTTKYMTKYERARILGTR
ALQISMNAPVMVEL--E-GETD---------------PLEIAMKELRARKI---PFTIRR
YLPDG----------------------------------------SYEDW-----GVDEL
I--------------VEDSWKRQVGGD-----------
>tr|A0A2K1J8Y4|A0A2K1J8Y4_PHYPA Uncharacterized protein OS=Physcomitrium patens OX=3218 GN=PHYPA_021111 PE=3 SV=1
-----------------------------------------MA-----DEDY------ND
--YDGGDVGYEEEPPEPDIE---DEVAEGDEEN-------------------DDARDFDG
LETDTLVDGA------------------------EVRTDKPRKTTKYMTKYERARVLGTR
ALQISMNAPVMVNL--E-GETD---------------PLEIAMKELRERKI---PFTIRR
YLPDG----------------------------------------SYEDW-----GVDEL
I--------------VEDSWRRQVG-------------
>tr|B8C3F5|B8C3F5_THAPS Dna-directed RNA polymerase i (Fragment) OS=Thalassiosira pseudonana OX=35128 GN=THAPSDRAFT_262598 PE=3 SV=1
------------------------------------------------------------
------------------------------------------------------------
-----------------------------------------RITTRYLTKYERARVLGTR
ALQISMNAPVMVDL--E-GETD---------------PLKIAQKELRERKI---PIVIRR
YLPDG----------------------------------------SHEDW-----GIDEL
I--------------VD---------------------
>tr|A0A2H5SDC3|A0A2H5SDC3_RHIID DNA-directed RNA polymerases I, II, and III subunit RPABC2 OS=Rhizophagus irregularis (strain DAOM 181602 / DAOM 197198 / MUCL 43194) OX=747089 GN=RIR_1419800 PE=3 SV=1
-----------------------------------------MSDY---GDDY------DA
--PDDAGYEELPEDDYNEPDILEEELEPELPNG--------FGGDEVREGGINVQNGVAI
LTNGAEGTEM--------------------DVNKQVTVEKEKVTTPYMTKYEKARILGTR
ALQISMNAPILVPR--E-NETD---------------PLEIAKKELRFKKI---PLMIRR
YLPDG----------------------------------------SFEDW-----NVRDL
I--------------IPEDEDYGRTTNPGQGQSSQPLQ
>tr|A0A0K3C5S6|A0A0K3C5S6_RHOTO BY PROTMAP: gi|472580711|gb|EMS18489.1| DNA-directed RNA polymerases I, II, and III subunit RPABC2 [Rhodosporidium toruloides NP11] gi|647402937|emb|CDR49125.1| RHTO0S23e01156g1_1 [Rhodosporidium t... OS=Rhodosporidium toruloides OX=5286 GN=FGENESH: predicted gene_1.49 PE=3 SV=1
-----------------------------------------MSDA---GSDY--------
--GNDEGYQGEEFNYENPEE-AAEYLEQQHQLG---------------------GDEDQI
VESGERPEGE-----------------------MPAEANKERVTTPYMTKYERARILGTR
ALQISMNAPVLVPL--D-KETD---------------PLEIAQKELAAKRI---PLVVRR
FLPDG----------------------------------------SYEDW-----LVSEL
L--------------TE---------------------
>tr|Q5B9N3|Q5B9N3_EMENI DNA-directed RNA polymerase I, II, and III subunit Rpb6 (AFU_orthologue AFUA_1G05160) OS=Emericella nidulans (strain FGSC A4 / ATCC 38163 / CBS 112.46 / NRRL 194 / M139) OX=227321 GN=ANIA_02747 PE=3 SV=1
-----------------------------------------MSDYGGDHEAEET----YD
YEPDQTYDDIEPEDFLNPEDIEGEEGAEGYEEG-----------------YGGAVNGERV
VVSGDPNAGY--------------SGKVVEQARAKKIPNDQRTTTPYMTKYERARVLGTR
ALQISLNAPVLVDL--E-GETD---------------PLQIAMKELAQKKI---PLIVRR
YLPDGTEAAYGRMLQSPQARAIDHGALMPYRPFSGRLSKYGILKETYRDL-----TGNRA
--------------------------------------
>tr|R9AGG3|R9AGG3_WALI9 DNA-directed RNA polymerases I, II, and III subunit RPABC2 OS=Wallemia ichthyophaga (strain EXF-994 / CBS 113033) OX=1299270 GN=J056_004594 PE=3 SV=1
-----------------------------------------MSDN---------------
--EDVDGMVDEGQDFYQDAG-M-EEEDNVAPME----------------------DDSNV
VTSGAAITGS-----------------------TATVANEDRVTTPYMTKYERARILGTR
ALQISMNAPVLVPI--EAGETD---------------PLQIAIKELSSKKV---PLIVRR
YLPDG----------------------------------------SYEDW-----QCQEL
I--------------TD---------------------
>sp|P36595|RPAB2_SCHPO DNA-directed RNA polymerases I, II, and III subunit RPABC2 OS=Schizosaccharomyces pombe (strain 972 / ATCC 24843) OX=284812 GN=rpb6 PE=1 SV=1
-----------------------------------------MSDYEE-DEAF-------G
MDGAVMEEEVDELEMIDENG---QSQQGVSHPG---------------------EPSTTV
ITEDVASSKT--------------------AQSGKAVAKEDRTTTPYMTKYERARILGTR
ALQISMNAPVLVDL--E-GETD---------------PLQIAMKELAQKKI---PLLVRR
YLPDG----------------------------------------SYEDW-----SVAEL
I-------------------------------------
>tr|A0A2N8UHS9|A0A2N8UHS9_9BASI Probable Rpo26-18kD subunit of DNA-directed RNA polymerases I, II, III OS=Sporisorium reilianum f. sp. reilianum OX=72559 GN=SRS1_15180 PE=3 SV=1
-----------------------------------------MSDR-------------ED
--GGEETFYEDEEPVYDGDD-LGEEQFDDGADG--------------------AANGIIH
SSAGGDPSNA-----------------------MAGQANAERITTPYMTKYERARILGTR
ALQISMNAPVLVPT--E-GETD---------------PLEIAMKELSAKKI---PLVVRR
YLPDG----------------------------------------SYEDW-----TVSEL
I--------------VSE--------------------
>tr|A7UVS4|A7UVS4_NEUCR DNA-directed RNA polymerase I OS=Neurospora crassa (strain ATCC 24698 / 74-OR23-1A / CBS 708.71 / DSM 1257 / FGSC 987) OX=367110 GN=NCU11012 PE=3 SV=1
-----------------------------------------MSDYGDHGDD-------DR
EPIDEPAFDEDPDEYYEPEPEPADDDVAGRPGD----------------EVDEAENDNNI
VTSGDPNAAA------------NAGKGNEKSHKDKKIPNDQRSTTPYMTKYEKARILGTR
ALQISMNAPVLVDL--E-GETD---------------PLQIAIKELREKKI---PLIVRR
YMPDG----------------------------------------YYEDW-----TCEEL
L--------------Q----------------------
>tr|E4V011|E4V011_ARTGP DNA-directed RNA polymerase I OS=Arthroderma gypseum (strain ATCC MYA-4604 / CBS 118893) OX=535722 GN=MGYG_05948 PE=3 SV=1
-----------------------------------------MSDFG--GDDH------DE
--REEAGLDYEPAEDFYDDT-A-ADDFAVDDQQ---------------------EEGYAV
LNGDGQPATTNGENADPNSSSGQGQGKTILQQREKKVANDQRTTTPYMTKYERARVLGTR
ALQISMNAPILVDL--E-GETD---------------PLQIALKELNQKKI---PLIIRR
YLPDG----------------------------------------WYEDW-----TCEEL
L-------------------------------------
>tr|A0A1B8GXU1|A0A1B8GXU1_9PEZI DNA-directed RNA polymerases I II and III subunit RPABC2 OS=Pseudogymnoascus verrucosus OX=342668 GN=RPB6 PE=3 SV=1
-----------------------------------------MSDA---GDDY------GG
--GGNSPAYEDEEPEYDPEE-P-EPYNGEDEVA-----QIDDLQAAQNPDQLLATGEHGV
VISGDPSAAA--------------AKGKDKAPKDKKIANDQRTTTPYMTKYERARILGTR
ALQISMNAPVLVDL--E-GETD---------------PLQIAIKELREKKI---PLIVRR
YMPDG----------------------------------------WYEDW-----TCEEL
L--------------T----------------------
>tr|A0A2T6ZXD7|A0A2T6ZXD7_TUBBO RNA polymerase, subunit omega/K/RPB6 OS=Tuber borchii OX=42251 GN=B9Z19DRAFT_1100447 PE=3 SV=1
-----------------------------------------MSDYGGGDDGE------ND
FAQDAYENDYEENDFDADPQ---DIISDNGDEN------------------GVTNGNHDY
VASGDPAAAA-AAAS----------GAARGGKDPKRIPDDMRTTTPYLTKYERARVLGTR
ALQISMNAPVLVDT--G-GETD---------------PLLIALKELQEKKI---PLVVRR
YLPNG----------------------------------------FYEDW-----TCDEL
L-------------------------------------
>tr|B8N1E2|B8N1E2_ASPFN DNA-directed RNA polymerase I, II, and III subunit Rpb6 OS=Aspergillus flavus (strain ATCC 200026 / FGSC A1120 / NRRL 3357 / JCM 12722 / SRRC 167) OX=332952 GN=AFLA_030070 PE=3 SV=1
-----------------------------------------MSDYG------------DH
--GDEDNYDFDAGQDYDDNE-P-EDFLNPEDIEGVEGAEAYGEDHYTP-----AVNGDRV
VVSGDPSAGY--------------SGKVMEQVRERKVPNDQRTTTPYMTKYERARVLGTR
ALQISMNAPVLVDL--E-GETD---------------PLQIAIKELNQKKI---PLIVRR
YLPDG----------------------------------------WYEDW-----TCEEL
L-------------------------------------
>tr|A2Q8H6|A2Q8H6_ASPNC Aspergillus niger contig An01c0150, genomic contig OS=Aspergillus niger (strain CBS 513.88 / FGSC A1513) OX=425011 GN=An01g04380 PE=3 SV=1
-----------------------------------------MSDYG------------DH
--DAEETYDYEPEQEYDDNE-P-EDFLNPEDVD----VAEGGADEYGEGSYAPAVNGNHI
VASGDPNAGY--------------AGKVMEQTREKKVPNDQRQTTPYMTKYERARVLGTR
ALQISMNAPVLVDL--E-GETD---------------PLQIAIKELNQKKI---PLIVRR
YLPDG----------------------------------------WYEDW-----TCEEL
L-------------------------------------
>tr|G0SHB3|G0SHB3_CHATD Uncharacterized protein OS=Chaetomium thermophilum (strain DSM 1495 / CBS 144.50 / IMI 039719) OX=759272 GN=CTHT_0069410 PE=3 SV=1
-----------------------------------------MSDYGDDDRELV-------
--NDEPTFDEDPDEYYEPEPEPADEDEAVRQAD----------------QEGEQGDQDHV
IVSGDPNAAA------------NHGKGNDKSHKDKKIPNDQRTTTPFMTKYERARILGTR
ALQISMNAPVLVDL--E-GETD---------------PLQIAIKELREKKI---PLIVRR
YLPDG----------------------------------------YYEDW-----TCEEL
L--------------Q----------------------
>tr|A0A165ILI2|A0A165ILI2_XYLHT RNA polymerase Rpb6 OS=Xylona heveae (strain CBS 132557 / TC161) OX=1328760 GN=L228DRAFT_243851 PE=3 SV=1
-----------------------------------------MSDYGDDAGAA--------
--DDGYEPYFDDGNNFDEDEPVDAHDVEDPDAR---AARGEGEEEMNGVNGDLGANGEQV
VVSGDPSASA--------------KKTGVVGLREKKIPDDQRTTTPYMTKYERARVLGTR
ALQISMNAPVLVDL--E-GETD---------------PLQIAIKELREKKI---PLVVRR
YLPDG----------------------------------------WYEDW-----TCEEL
L-------------------------------------
>tr|W7HVC9|W7HVC9_9PEZI Uncharacterized protein OS=Drechslerella stenobrocha 248 OX=1043628 GN=DRE_07780 PE=3 SV=1
------------------------------------------------------------
------------------------------------------------------------
-----------------------------------------------MTKYERARLLGTR
ALQISMNAPVLVDT--E-GQTD---------------PLQIALKELNEKKI---PLVVRR
YLPDG----------------------------------------CYEDW-----TCEEL
L-------------------------------------
